# Supplementary material for: UV-exposure, endogenous DNA damage, and DNA replication errors shape the spectra of genome changes in human skin
Source: PLoS Genet. 2021 Jan 14;17(1):e1009302. doi: 10.1371/journal.pgen.1009302 (PMC7808690; doi:10.1371/journal.pgen.1009302)
Supplement: S1 Table — (XLSX) [file pgen.1009302.s010.xlsx]

## Sheet: S1 Table
S1 Table
Coverage statistics and donor characteristics for all samples sequenced in this study.
Sample Name	Donor	Sample Type	Whole genome amplified	Average Coverage	Age	Gender	Race
DAG_H51	NS_1	Blood	no	90.8673	61	Female	White
DAG_H70	NS_1	Fibroblast Clone	no	81.5412	61	Female	White
DAG_H63	NS_1	Melanocyte Clone	yes	66.4748	61	Female	White
DAG_H50	NS_2	Blood	no	95.6085	60	Female	White
DAG_H61	NS_2	Fibroblast Clone	no	71.3037	60	Female	White
DAG_H64	NS_2	Fibroblast Clone	no	82.8501	60	Female	White
DAG_H58	NS_2	Fibroblast Bulk	no	156.952	60	Female	White
DAG_H52	NS_3	Blood	no	63.2482	60	Female	White
DAG_H94	NS_3	Fibroblast Clone	no	67.7109	60	Female	White
DAG_H75	NS_3	Fibroblast Bulk	no	136.794	60	Female	White
DAG_H88	NS_3	Melanocyte Bulk	no	141.272	60	Female	White
DAG_H82	NS_3	Melanocyte Clone	yes	81.5447	60	Female	White
DAG_H65	NS_4	Blood	no	83.3752	41	Female	White
DAG_H95	NS_4	Fibroblast Clone	no	64.7906	41	Female	White
DAG_H104	NS_4	Fibroblast Clone	no	80.1039	41	Female	White
DAG_H80	NS_4	Fibroblast Bulk	no	174.313	41	Female	White
DAG_H115	NS_5	Blood	no	75.1954	73	Male	White
DAG_H171	NS_5	Fibroblast Clone	no	77.9932	73	Male	White
DAG_H186	NS_5	Fibroblast Clone	no	90.024	73	Male	White
DAG_H152	NS_5	Fibroblast Bulk	no	147.129	73	Male	White
DAG_H286	NS_6	Blood	no	108.064	75	Male	White
DAG_H347	NS_6	Fibroblast Clone	no	84.9375	75	Male	White
DAG_H349	NS_6	Fibroblast Clone	no	85.0578	75	Male	White
DAG_H335	NS_6	Fibroblast Bulk	no	126.873	75	Male	White
DAG_H191	NS_7	Blood	no	119.344	45	Female	White
DAG_H333	NS_7	Fibroblast Clone	no	63.0308	45	Female	White
DAG_H259	NS_7	Fibroblast Bulk	no	110.407	45	Female	White
DAG_H267	NS_8	Blood	no	78.9088	69	Female	White
DAG_H227	NS_8	Fibroblast Bulk	no	139.301	69	Female	White
DAG_H275	NS_8	Melanocyte Clone	yes	88.1291	69	Female	White
DAG_H246	NS_8	Melanocyte Bulk	no	134.535	69	Female	White
DAG_H253	NS_8	Fibroblast Clone	no	69.3976	69	Female	White
DAG_H209	NS_9	Blood	no	94.2764	79	Female	White
DAG_H270	NS_9	Fibroblast Clone	no	82.4133	79	Female	White
DAG_H200	NS_10	Blood	no	115.102	39	Female	White
DAG_H340	NS_10	Fibroblast Clone	no	54.3169	39	Female	White
DAG_H260	NS_10	Fibroblast Bulk	no	139.859	39	Female	White
DAG_H211	NS_11	Blood	no	101.061	71	Male	White
DAG_H320	NS_11	Fibroblast Clone	no	132.578	71	Male	White
DAG_H256	NS_11	Fibroblast Bulk	no	101.061	71	Male	White
DAG_H190	NS_12	Blood	no	71.7816	70	Female	White
DAG_H265	NS_12	Fibroblast Clone	no	68.0855	70	Female	White
DAG_H272	NS_12	Fibroblast Clone	no	85.5768	70	Female	White
DAG_H236	NS_12	Fibroblast Bulk	no	99.0575	70	Female	White
DAG_H245	NS_13	Blood	no	71.3991	75	Male	White
DAG_H293	NS_13	Fibroblast Clone	no	64.5178	75	Male	White
DAG_H284	NS_13	Fibroblast Bulk	no	103.468	75	Male	White
DAG_H294	NS_13	Fibroblast Clone	no	80.6986	75	Male	White
DAG_H268	NS_14	Blood	no	60.35	59	Female	Black or African American
DAG_H315	NS_14	Fibroblast Clone	no	60.0868	59	Female	Black or African American
DAG_H316	NS_14	Fibroblast Clone	no	75.3865	59	Female	Black or African American
DAG_H154	NS_15	Blood	no	64.0632	67	Female	Black or African American
DAG_H213	NS_15	Fibroblast Clone	no	74.6573	67	Female	Black or African American
DAG_H216	NS_15	Fibroblast Clone	no	92.9083	67	Female	Black or African American
DAG_H195	NS_15	Fibroblast Bulk	no	116.141	67	Female	Black or African American
DAG_H223	NS_15	Melanocyte Clone	yes	81.0009	67	Female	Black or African American
DAG_H274	NS_15	Melanocyte Bulk	no	130.334	67	Female	Black or African American
DAG_H98	NS_16	Blood	no	62.2247	59	Female	Black or African American
DAG_H132	NS_16	Fibroblast Clone	no	69.8279	59	Female	Black or African American
DAG_H125	NS_16	Melanocyte Clone	yes	94.8095	59	Female	Black or African American
DAG_H109	NS_16	Fibroblast Bulk	no	109.506	59	Female	Black or African American
DAG_H118	NS_16	Melanocyte Bulk	no	179.041	59	Female	Black or African American
DAG_H301	NS_17	Blood	no	80.3446	40	Female	White
DAG_H345	NS_17	Fibroblast Clone	no	78.4407	40	Female	White
DAG_H353	NS_17	Fibroblast Clone	no	90.2481	40	Female	White
DAG_H338	NS_17	Fibroblast Bulk	no	129.689	40	Female	White
DAG_H330	NS_18	Blood	no	114.417	41	Male	Black or African American
DAG_H367	NS_18	Fibroblast Clone	no	130.772	41	Male	Black or African American
DAG_H311	NS_19	Blood	no	121.144	25	Male	Black or African American
DAG_H366	NS_19	Fibroblast Clone	no	105.708	25	Male	Black or African American
DAG_H355	NS_19	Fibroblast Clone	no	74.1063	25	Male	Black or African American
D1-blood	D1	Blood	no	52.54	62	Male	White
DAG_H11	D1	Melanocyte Clone	no	58.6105	62	Male	White
D1-L-H	D1	Fibroblast Clone	no	64.65	62	Male	White
D1-R-H1	D1	Fibroblast Clone	no	57.6	62	Male	White
D1-R-H2	D1	Fibroblast Clone	no	62.5	62	Male	White
D2-blood	D2	Blood	no	66.97	58	Male	White
D2-L-H	D2	Fibroblast Clone	no	49.77	58	Male	White
D2-R-H	D2	Fibroblast Clone	no	62.41	58	Male	White
