# Supplementary material for: UV-exposure, endogenous DNA damage, and DNA replication errors shape the spectra of genome changes in human skin
Source: PLoS Genet. 2021 Jan 14;17(1):e1009302. doi: 10.1371/journal.pgen.1009302 (PMC7808690; doi:10.1371/journal.pgen.1009302)
Supplement: S3 Table — a) The contributions of previously determined mutation signatures using MutationalPatterns. b) The number of mutations corresponding to each signature identified by SigProfilerExtractor (XLSX) [file pgen.1009302.s012.xlsx]

## Sheet: S3 Table
S3 Table
Agnostic base substitution signature analysis
S3a	The contributions of previously determined mutation signatures using MutationalPatterns
S3b	The number of mutations corresponding to each signature identified by SigProfilerExtractor

## Sheet: S3a
Sample	SBS1	SBS2	SBS3	SBS4	SBS5	SBS6	SBS7a	SBS7b	SBS7c	SBS7d	SBS8	SBS9	SBS10a	SBS10b	SBS11	SBS12	SBS13	SBS14	SBS15	SBS16	SBS17a	SBS17b	SBS18	SBS19	SBS20	SBS21	SBS22	SBS23	SBS24	SBS25	SBS26	SBS27	SBS28	SBS29	SBS30	SBS31	SBS32	SBS33	SBS34	SBS35	SBS36	SBS37	SBS38	SBS39	SBS40	SBS41	SBS42	SBS43	SBS44
D1-L-H	45.2476	1.38476	0	0	0	0	0	0	0	1.07401	7.36607	0	0	0	0	35.8116	2.92521	5.27466	0	58.1706	1.56345	10.2294	45.0107	25.3328	9.91693	22.5618	0.778484	0	0	0	21.55	4.4544	12.802	13.5316	72.7716	0	7.64309	0	2.3852	0	0	0	0	31.3009	120.408	2.5294	0	9.71628	0
D1-R-H1	4.66712	69.035	0	0	0	0	148.878	511.319	21.0657	9.73813	9.22039	0	2.71928	0	25.5525	40.503	6.95771	27.679	0	14.9339	0	0	0	80.0417	0	15.4974	0	0	0	0	0	0	7.7636	0	5.02197	0	85.6852	0	14.0274	0	0	0	6.18451	70.1557	0	0	0	0	0
D1-R-H2	47.8632	0	50.0237	0	0	0	54.533	57.9758	7.23217	3.67595	85.3672	6.45621	0	0	0	58.3674	0	0.54296	0	49.2981	0	1.53139	0	31.6092	0	10.8304	1.83035	0	0	0	0	7.05793	0	0	36.7043	0	44.0083	0	0	0	1.81065	0.340388	14.5302	0	69.7933	0	0	0	0
D2-L-H	11.526	721.834	0	0	0	0	721.787	1559.65	0	123.376	0	0	5.6539	0	457.109	0	11.8417	0	0	0	0	9.74453	0	48.2585	0	0	0	0	0	0	0	0	44.0153	0	84.2327	0	0	0	0	0	0	0	0	0	0	0	0	0	0
D2-R-H	17.6642	284.172	0	0	0	0	248.023	555.664	0.208967	62.8631	0	0	0	0	193.591	0	5.87883	3.00869	0	0	0	6.76468	0	119.324	0	0	5.36522	0	0	0	0	8.99627	21.0703	0	0	0	0	0	0	0	0	0	0	9.30232	0	12.8916	32.9339	0	0
DAG_H104	0	814.173	0	0	0	0	826.827	4032.65	133.578	11.5896	0	0	15.8804	0	700.164	0	18.3347	0	0	0	0	17.3163	0	358.442	0	0	0	0	0	0	0	0	25.8533	0	0	0	0	0	0	0	0	0	0	0	0	0	0	0	0
DAG_H11	23.5856	47.1158	0	0	0	0	935.853	160.464	100.611	52.6707	2.08233	0	0	47.7082	0	0	3.03053	0	0	29.8696	0	0	0	0	0	14.5068	0	0	0	47.4024	0	0	0	0	166.386	115.974	0	0	0	0	0	5.72852	0	19.6212	0	0	0	16.3986	0
DAG_H125	0	11.405	81.3793	140.588	0	91.3181	0	0	22.0107	0	36.2559	0	0	2.38313	0	0	5.90902	0	5.33542	29.6683	0	0	0	46.7375	88.4561	0	0	0	62.8345	0	44.503	0	7.82264	125.404	44.8245	0	0	5.76235	0	0	252.562	5.73257	99.2694	0	0	0	189.573	28.9353	13.5702
DAG_H132	62.643	0	0	0	71.8307	0	0	0	0	18.7557	61.5112	0	4.48241	0.634014	0	26.5503	3.82471	20.4538	0	38.0448	0	0	61.1155	29.9387	0	0	0	0	0	17.2258	0	0	0	0	25.2326	0	0	0	0	0	0	0	0.107054	55.9934	121.927	0	0	0	0
DAG_H171	71.374	0	38.0869	0	0	0	0	0	0	14.2364	48.5396	14.7018	0	0.923152	0	53.1702	6.04422	23.4338	0	68.3706	0	2.23553	0	47.4765	0	15.1227	0	0	0	37.0651	0	0	0	20.1663	94.9634	0	24.9959	5.19938	0	0	0	0	0	39.7609	35.4362	0	0	0	12.6424
DAG_H186	66.0115	0	0	0	37.8284	0	4.11724	21.3775	0	8.84631	92.1276	0	0	0	0	24.7638	17.2615	0.402083	0.304704	77.2796	0	1.09933	37.5581	39.4174	15.9777	20.9593	0	0	0	0	0	0	0	0	97.186	0	8.53211	0	0	0	0	46.2749	0	63.2033	0	0	0	0	0
DAG_H213	53.2764	2.65524	0	0	0	0	0	0	22.1337	3.72111	64.1303	19.9877	0	0	0	18.317	10.2921	19.9667	0	70.5796	0	5.012	65.465	49.0964	0	18.0153	2.13517	0	0	2.81979	16.8614	1.17275	4.85636	0	69.0291	9.18091	70.2949	0	0	0	0	1.92055	16.3813	64.5992	0	0	0	0	0
DAG_H216	63.6878	0	0	6.91061	0	0	2.38695	0	0	39.6731	8.95344	21.6008	0	0	0	9.05831	2.99351	13.392	0	95.6469	0	0	52.5122	5.98533	0	17.0664	0	0	0	35.8655	0	0	5.89579	0	55.0627	55.5493	33.7002	0.497605	0	0	0	15.5472	0	35.136	43.7206	0	0	0	27.4787
DAG_H223	0	9.63891	38.9387	107.432	0	51.7219	0	0	0	0	0	0.462728	0	11.0257	0	0	0	0	0	0.348002	0	0	0	20.8624	0.360257	0	0	0	16.9846	0	0	0	2.36333	0.939373	0	0	0	1.73397	0	0	119.688	31.2786	39.1041	16.4755	0	0	109.675	6.68551	104.9
DAG_H253	32.9714	193.29	0	71.34	0	0	176.836	865.037	57.2931	13.7541	0	0	0	0	167.782	87.9735	2.7095	0.494556	0	3.85573	0	11.7135	0	114.341	0	0	21.3863	0	0	0	0	0	3.47619	0	124.207	0	0	0	0	0	73.2933	0	10.7993	165.537	0	0	0	0	0
DAG_H265	38.996	125.995	0	0	0	0	234.973	754.802	1.17619	20.6903	0	0	0	0	160.516	43.8919	2.36264	0	0	4.50011	0	2.98997	55.6242	24.9946	16.2316	0	37.577	0	0	0	0	0	0	14.4285	117.92	0	0	0	0	0	0	0	21.9697	63.1821	150.68	0	0	0	0
DAG_H270	0	1469.21	0	0	0	0	2375.95	7148.23	204.049	30.7787	0	0	17.1581	0	1136.19	0	40.3251	0	0	0	0	21.875	0	613.816	0	0	0	0	0	0	0	0	113.344	0	0	0	0	0	0	0	0	0	0	0	0	0	0	0	0
DAG_H272	87.7368	0	0	0	27.8917	0	0	0	0	0	49.1781	0	12.2341	0	0	61.1785	10.8556	15.3969	0	48.6945	2.31202	1.62194	38.5338	18.6145	0	21.0111	0	0	0	1.06715	0	0	1.02671	0	84.2142	21.8507	76.4875	0	0	0	0	0	0	99.6119	115.784	0	0	0	31.5311
DAG_H275	0	0	108.451	41.0487	0	39.6708	496.806	179.714	26.2762	12.0235	0	28.7329	0	0	0	0	2.43394	0	0	4.9955	9.44355	0	0	110.513	0	0	0	0	63.8624	0	0	0	0	0	73.8988	0	0	0	2.02102	0	117.371	0	0	0	1.77219	0	90.0624	0	157.173
DAG_H293	48.8125	302.485	0	0	0	0	612.16	1655.16	50.0672	63.2588	0	0	2.48648	0	352.602	0	14.3224	1.66058	0	16.0684	0	10.095	0	297.525	0	0	9.90752	0	0	0	0	0	6.04683	0	0	0	0	0	20.6221	0	3.31432	0	0	34.1826	0	0	0	0	0
DAG_H294	0	747.066	0	0	0	0	591.83	3460.9	98.6237	0	0	0	33.111	0	681.443	0	31.5539	0	0	0	0	9.39244	0	286.274	0	3.41098	1.01053	0	0	0	0	0	83.1679	0	0	0	0	0	0	0	0	0	55.1552	57.1284	0	0	0	0	0
DAG_H315	28.8287	7.93729	14.8106	0	22.2156	0	7.2968	0	0	1.16171	0	0	5.26328	3.73771	0	14.5981	21.5095	0	0	56.5344	0	6.68379	96.2928	2.40609	17.7948	30.1863	10.6102	0	0	11.6197	0	0	0	0	30.5384	25.3666	33.2412	12.5167	0	0	0	0	0	57.6898	100.711	11.7479	0	0	0
DAG_H316	44.2064	0	0	0	0	0	0	0	0	15.6796	73.9042	0	0.408765	0	0	42.9008	10.5501	12.7269	0	72.2984	0	4.8723	7.17541	26.3921	0	0.498937	0	0	0	0	0	0	0	0	49.4235	0	34.1908	0	0	0	0	0	0	9.30855	0	0	0	0	6.52011
DAG_H320	47.6057	0	0	9.18281	51.8358	0	69.4209	0	0	25.9887	88.6053	26.4007	15.5764	0	0	0	11.7319	0	0	44.701	0	0	0	60.134	14.0813	10.2292	0	0	30.3719	0	0	0	0	27.7726	196.348	0	19.1079	18.0395	10.43	0	54.2726	87.2809	21.7945	139.964	23.855	0	0	0	16.3849
DAG_H333	30.1962	74.1677	0	0	0	0	0	289.682	7.18885	20.6227	0	24.3934	1.24535	0	50.0261	83.9192	14.0062	32.2212	0	29.8348	0	6.19762	29.2478	0	0	23.0437	40.1454	0	3.70495	0	0	2.35913	0	0	259.561	18.4528	0	0	0	0	207.154	85.935	69.4185	164.233	89.4358	28.8897	0	6.8279	0
DAG_H340	36.2801	0	0	0	0	0	261.272	607.098	43.1906	24.5156	0	41.4246	3.25982	0	68.608	78.8492	16.0743	0	0	0	6.77676	2.98319	0	34.2446	8.86423	0	25.3792	0	0	0	0	0	2.56799	0	84.0281	0	0	0	0	0	38.7376	0	0	83.1145	0	0	0	0	0
DAG_H345	18.5819	199.733	0	0	0	0	788.935	1895.56	25.4361	38.6349	0	0	6.07361	0	401.505	43.3703	3.86707	0	0	6.2304	0	4.41216	0	107.729	0	5.86307	19.7561	0	0	0	0	0	18.0911	0	0	7.12149	0	0	0	0	0	0	16.3072	62.3858	0	0	0	0	0
DAG_H347	41.5947	52.9971	0	89.5603	0	0	251.311	504.135	12.7176	88.6774	0	29.5078	4.96866	0	119.618	56.9649	15.7657	14.706	0	27.1789	0	0	17.1701	170.31	0	18.3031	7.31179	0	15.6076	0	0	0	28.5916	0	0	0	0	0	12.9335	26.9983	51.6006	100.317	0	130.56	0	0	0	0	0
DAG_H349	41.1194	0	0	0	0	0	450.277	136.621	0	116.291	0	0	0	0	39.5197	106.641	22.1977	0	0	0	0	23.782	27.1732	13.3935	0	0	0.561784	0	0	0	0	0	0	0	53.6503	294.685	46.0608	15.924	5.25282	0	85.2302	0	0.703302	107.747	62.8065	0	0	0	0
DAG_H353	33.1832	0	0	0	0	0	306.704	191.094	11.4949	34.281	32.6001	0	0	0	37.4369	34.358	8.70342	0	0	51.4211	0	0	0	72.3312	0	4.67205	3.82063	0	8.58923	0	0	0	14.8581	0	3.84799	0	54.8846	5.9981	0	0	75.308	0	5.95707	77.0314	7.4411	53.4097	0	0	0
DAG_H355	41.8289	0	15.463	0	0	0	5.3864	0	0	5.00786	45.8249	0	5.77044	1.44312	0	0	8.08052	1.70035	8.14353	31.8678	0	1.61643	41.032	28.0461	0	7.4313	0	0	0	9.47841	0	0	2.59004	0	0	0	12.1798	7.26662	0	0	0	7.71282	0	0	64.9156	5.92585	0	0	0
DAG_H366	27.0279	1.48552	0	0	1.23931	0	0	0	10.8556	5.23707	39.0517	3.95849	8.62914	5.08359	0	28.7785	4.78725	12.2656	0	11.5523	11.7179	5.67109	116.617	39.3803	0	17.1626	9.35614	0	0	18.1424	4.65433	0	8.26739	0	62.6755	0	12.8115	0	0	0	0	22.3157	15.3736	85.498	65.3658	0	0	0	0
DAG_H367	36.9826	0	0	0	0	0	77.2536	0	3.32404	22.2633	61.8601	0	0	0	0	14.437	9.61346	0	0	30.2867	0	0	61.2155	35.421	0	21.1342	0	0	0	2.838	0	0	0	0	17.1572	0	23.079	0	0	0	8.09094	32.8606	0	78.7095	0	0	0	1.62349	27.0972
DAG_H61	59.0979	0	0	0	0	0	70.9964	129.74	0	0	16.2245	48.5034	0	0	10.3376	41.024	0	42.9322	0	24.2378	10.4337	0	32.1122	0	0	57.6448	41.437	0	0	9.61177	14.7649	0	0	0	0.81451	0	61.7616	0	8.20594	0	7.70686	8.58853	0	29.6928	570.468	0	0	17.9971	0
DAG_H63	0	8.60323	0	174.367	0	76.2752	0	0	0	0	14.224	0	0	11.3385	0	0	0	0	11.4957	38.5875	0	0	112.743	8.33843	0	8.60585	0	0	87.0278	0	0	0	0	0	35.0782	0	0	0.996312	0	0	131.277	3.42223	0	0	67.3407	0	181.991	19.0197	100.518
DAG_H64	23.6327	34.8336	0	0	0	0	396.28	962.743	0	41.7275	0	67.5564	11.4075	0	142.947	48.8827	10.5158	0	4.04997	31.0072	0	13.5229	45.0324	40.5156	26.6026	13.7367	48.8623	0	0	0	0	8.80898	15.8489	0	94.1548	0	0	0	0	0	49.7223	27.5728	0	92.2614	186.809	11.6998	0	0	0
DAG_H70	69.0979	0	0	0	0	0	0	0	0	9.35747	116.94	1.01423	21.3352	4.37524	0	50.1588	0	6.35301	0	35.2156	0	2.39479	92.944	55.6303	0	0	0	0	0	52.9892	17.9329	0.854103	4.94015	6.60512	74.8063	0	21.5183	0	0	0	0	52.6419	24.7344	54.9748	65.3332	0	0	0	6.59186
DAG_H82	10.5254	0	0	0	0	0	955.07	329.004	4.85053	60.971	0	0	0	67.4156	37.6553	13.5714	5.12518	4.82494	0	0	4.10566	3.09341	0	0	0	0	0	0	0	0	0	0	0	0	28.9346	0	0	1.52191	21.6639	0	0	0	34.5241	15.5727	0	0	0	0	0
DAG_H94	34.0565	154.779	0	0	0	0	244.316	807.549	15.0587	36.0856	0	9.26393	6.21211	0	129.708	68.7259	5.56851	13.1071	0	10.6293	0	13.0707	0	178.516	0	0	20.5508	0	1.93829	0	0	0	9.37034	0	93.9604	0	0	0	0	0	20.8256	0	0	73.2562	0	16.7319	0	0	0
DAG_H95	0	707.787	0	0	0	0	799.694	4058.67	124.728	0	0	0	6.21691	0	572.556	0	18.7674	0	0	0	0	9.67867	0	543.89	0	0	2.39806	0	0	0	0	0	84.8461	0	0	0	0	0	0	0	0	0	0	0	0	0	0	0	0
[truncated: 18 more columns]

## Sheet: S3b
Samples	SBS1	SBS2	SBS4	SBS5	SBS7b	SBS18	DBS1
D1-L-H	35	0	0	482	0	64	2
D1-R-H1	0	142	0	460	703	68	150
D1-R-H2	40	22	109	410	126	0	38
D2-L-H	0	1132	0	921	2559	0	393
D2-R-H	4	435	0	561	981	0	103
DAG_H104	0	1258	0	811	5437	0	1365
DAG_H11	30	449	0	321	1017	0	10
DAG_H125	33	0	664	658	0	308	3
DAG_H132	52	0	64	500	0	100	0
DAG_H171	66	0	120	577	40	0	2
DAG_H186	59	0	94	565	66	0	1
DAG_H213	48	0	85	492	32	99	2
DAG_H216	58	0	141	550	31	0	2
DAG_H223	19	0	333	338	0	138	0
DAG_H253	20	301	174	642	1233	0	320
DAG_H265	30	255	145	601	1109	0	206
DAG_H270	0	2607	0	1249	10172	0	2393
DAG_H272	81	0	49	661	0	120	0
DAG_H275	7	93	203	296	316	0	22
DAG_H293	25	605	0	813	2536	0	665
DAG_H294	0	1111	0	1154	4661	0	1251
DAG_H315	22	0	51	518	0	107	0
DAG_H316	36	0	54	369	0	0	0
DAG_H320	40	45	130	734	153	116	36
DAG_H333	12	108	181	784	438	283	95
DAG_H340	28	112	0	487	939	0	187
DAG_H345	1	563	0	561	2849	0	623
DAG_H347	19	166	163	914	848	0	169
DAG_H349	19	177	0	809	688	187	78
DAG_H353	20	124	0	481	478	131	87
DAG_H355	40	0	38	252	0	72	0
DAG_H366	19	0	44	440	0	211	0
DAG_H367	32	26	0	437	64	102	5
DAG_H61	41	45	184	891	193	119	52
DAG_H63	22	0	333	552	0	303	0
DAG_H64	0	239	0	1005	1455	189	348
DAG_H70	62	0	108	593	0	154	7
DAG_H82	21	407	0	187	1121	0	28
DAG_H94	19	296	0	712	1252	0	306
DAG_H95	0	1145	0	893	5479	0	1341
