# Supplementary material for: UV-exposure, endogenous DNA damage, and DNA replication errors shape the spectra of genome changes in human skin
Source: PLoS Genet. 2021 Jan 14;17(1):e1009302. doi: 10.1371/journal.pgen.1009302 (PMC7808690; doi:10.1371/journal.pgen.1009302)
Supplement: S4 Table — a) nCg➔nTg mutation signature analysis b)yCn➔yTn mutation signature analysis. c) nTt➔nCt mutation signature analysis. d) CC➔TT total dinucleotide substitutions. (XLSX) [file pgen.1009302.s013.xlsx]

## Sheet: S4 Table
S4 Table
Motif-specific mutation signature analyses. When mutation motifs are shown in tri-nucleotide format, mutated nucleotide is capitalized and flanking nucleotides are in small letters. All nucleotides of motifs in DNA sequence context are shown in small letters. For the trinucleotide motifs enrichment and minimum mutation loads are calculated. For CC to TT changes, the total number of the dinucleoti…
The following nomenclature for nucleotides is used in the table:
n = A, T, G or C
y = C or T
The sheets in the table are as follows:
S4a	nCg-->nTg mutation signature analysis
S4b	yCn-->yTn mutation signature analysis
S4c	nTt-->nCt mutation signature analysis
S4d	CC-->TT total dinucleotide substitutions
The fields in the table described below with respect to the nCg to nTg mutation signature analysis.
Sample	unique clone ID.
total base substitutions	the total number of all base substitutions in the sample.
mutations	the total number of mutations identified in a sample, with complex mutations constituting of 2 or more changes within 10 bases, counted as 1 mutation.
complex	the total number of complex mutations (multiple sequence changes within 10 nucleotides of each other) identified in a sample.
substitutions	the total number of base substitutions identified in a sample.
bases	the total number of bases within 20 nucleotides to the left and right of the mutated base (41 nucleotide sequence contexts) in a sample. This is equivalent to the number of base substitutions in a sample multiplied by 41.
A_to_T	the total number of adenine to thymine substitutions in a sample.
A_to_G	the total number of adenine to guanine substitutions in a sample.
A_to_C	the total number of adenine to cytosine substitutions in a sample.
A	the total number of adenine substitutions in a sample.
a	the total number of adenines present within all the 41 nucleotide contexts analyzed in a sample.
T_to_A	the total number of thymine to adenine substitutions in a sample.
T_to_C	the total number of thymine to cytosine substitutions in a sample.
T_to_G	the total number of thymine to guanine substitutions in a sample.
T	the total number of thymine substitutions in a sample.
t	the total number of thymines present within all the 41 nucleotide contexts analyzed in a sample.
G_to_C	the total number of guanine to cytosine substitutions in a sample.
G_to_T	the total number of guanine to thymine substitutions in a sample.
G_to_A	the total number of guanine to adenine substitutions in a sample.
G	the total number of guanine substitutions in a sample.
g	the total number of guanines present within all the 41 nucleotide contexts analyzed in a sample.
C_to_G	the total number of cytosine to guanine substitutions in a sample.
C_to_A	the total number of cytosine to adenine substitutions in a sample.
C_to_T	the total number of cytosine to thymine substitutions in a sample.
C	the total number of cytosine substitutions in a sample.
c	the total number of cytosines present within all the 41 nucleotide contexts analyzed in a sample.
nCg_to_G	the total number of cytosine to guanine substitutions in nCg motif resulting in nGg sequence in a sample.
nCg_to_A	the total number of cytosine to adenine substitutions in nCg motif resulting in nAg sequence in a sample.
nCg_to_T	the total number of cytosine to thymine substitutions in nCg motif resulting in nTg sequence in a sample.
nCg	the total number of cytosine substitutions in nCg motif resulting in nDg sequence in a sample, where D is A, G or T.
ncg	the total number of times the sequence ncg occurs in all of the 41 nucleotide sequence contexts of a sample.
nCg_per_mut	the fraction of total mutations in a sample in the nCg motif. This is calculated by dividing the value for “nCg” by the value for “mutations.”
nCg_per_C	the fraction of total substituted cytosinesin the nCg motif in a sample. This is calculated by dividing thevalue of “nCg” by the value for “C.”
ncg_per_c	the fraction of total ncg motifs in all the 41 nucleotide sequence contexts in a sample. This is calculated by dividing the value for “ncg” by the value for “c.”
enrich_nCg	the fold enrichment of cytosine substitutions in the nCg motif among all cytosines, over the fraction of cytosines in 41 nucleotide sequence contexts, that occur in the context of ncg. This is calculated by dividing the value for “nCg_per_C” by the value for “ncg_per_c.”
freq_nCg	the fraction of ncg sequence in all the 41 nucleotide contexts in a sample where the cytosine is substituted. This is calculated by dividing the value for “nCg” by the value for “ncg”
cGn_to_C	the total number of guanine to cytosine substitutions in cGn motif resulting in cCn sequence in a sample.
cGn_to_T	the total number of guanine to thymine substitutions in cGn motif resulting in cTn sequence in a sample.
cGn_to_A	the total number of guanine to thymine substitutions in cGn motif resulting in cAn sequence in a sample.
cGn	the total number of guanine substitutions in cGn motif resulting in cHn sequence in a sample, where H is A, C or T.
cgn	the total number of times the sequence cgn occurs in all of the 41 nucleotide sequence contexts of a sample.
cGn_per_mut	the fraction of total mutations in a sample in the cGn motif. This is calculated by dividing the value for “cGn” by the value for “mutations.”
cGn_per_G	the fraction of total substituted guanines in the cGn motif in a sample. This is calculated by dividing thevalue of “cGn” by the value for “G.”
cgn_per_g	the fraction of total cgn motifs in all the 41 nucleotide sequence contexts in a sample. This is calculated by dividing the value for “cgn” by the value for “g.”
enrich_cGn	the fold enrichment of guanine substitutions in the cGn motif among all guanines, over the fraction of guanines in 41 nucleotide sequence contexts, that occur in the context of ncg. This is calculated by dividing the value for “cGn_per_G” by the value for “cgn_per_g”
freq_cGn	the fraction of cgn sequence in all the 41 nucleotide contexts in a sample where the guanine is substituted. This is calculated by dividing the value for “cGn” by the value for “cgn”
[nCg_to_T]_per_mut	the fraction of total mutations in a sample that are in the nC g motif, i.e. the fraction of total mutations in a sample that fit one of the following:- cytosine to thymine substitutions in the sequence ncg, guanine to adenine substitutions in the sequences cgn. This is calculated by adding the values in the columns “nCg_to_T” and “cGn_to_A" and then dividing the resulting total by the value in “…
nCg_to_T+cGn_to_A	the total number or nCg to nTg mutations in a sample, i.e. the number of cytosine to thymine substitutions in the sequence ncg, and guanine to adenine substitutions in the sequence cgn, in the specified sample.
[(C_to_T)]-[(nCg_to_T)]	the number of cytosine to thymine substitutions that do not occur in the sequence ncg, plus the number of guanine to adenine substitutions that do not occur in a sequence context of cgn for a sample. This is calculated by adding the values in columns “G_to_A” and “C_to_T” and subtracting from the resulting total the value from “nCg_to_T+cGn_to_A”.
ncg+cgn	the number of times the sequences ncg and cgn occur in all the 41 nucleotide sequence contexts in a sample. This is calculated by adding the values in “ncg” and “cgn”
c-ncg	the number of cytosines and guanines in all the 41 nucleotide contexts in a sample that do not occur in the sequences ncg or cgn respectively. This is calculated by adding the values in “c” and “g” and subtracting from the total the value in “ncg+cgn.”
Fisher_p-value_nCg	p-value for statistical over-representation of mutations in the nCg motifs in a sample. The p-value produced by comparing for each sample the ratio of “nCg_to_T+cGn_to_A” to “[(C_to_T)]-[(nCg_to_T)]” to the ratio of “ncg+cgn” to “c-ncg” by a one sided Fisher’s exact text, predicting that the ratio of “nCg_to_T+cGn_to_A” to “[(C_to_T)]-[(nCg_to_T)]” is greater than the ratio of “ncg+cgn” to “c-ncg…
BH_Fisher_p-value_nCg	Benjamini-Hochberg-corrected p-values for statistical over-representation of nCg signature mutations in a sample. The resulting p-value generated by correcting the “Fisher_p-value_nCg” for multiple testing error by Benjamini-Hochberg (produced using p.adjust() in R).
bonferroni_Fisher_p-value_nCg	Bonferroni-corrected p-values for statistical over-representation of the nCg signature mutations in a sample. The resulting p-value generated by correcting the “Fisher_p-value_nCg” for multiple testing error by the Bonferroni method (produced using p.adjust() in R).
odds_ratio_nCg	the odds ratio calculated for the comparison of the ratio of “nCg_to_T+cGn_to_A” to “[(C_to_T)]-[(nCg_to_T)]” to the ratio of “ncg+cgn” to “c-ncg” in each sample.
95%_confidence_lower_nCg	the lower boundary of the 95% confidence interval for the odds ratio calculated for each sample in “odds_ratio_nCg”.
95%_confidence_upper_nCg	the upper boundary of the 95% confidence interval for the odds ratio calculated for each sample in “odds_ratio_nCg”. Since this is a one sided Fisher’s test ratio of “nCg_to_T+cGn_to_A” to “[(C_to_T)]-[(nCg_to_T)]” is greater than the ratio of “ncg+cgn” to “c-ncg,” this value is reported as “Inf” for infinite.
nCg_enrich	the enrichment over random of nCg pattern mutations. This is calculated as: [(nCg_to_T+cGn_to_A)/ (G_to_A)+(C_to_T)]/[ ncg+cgn/c+g].
nCg_MutLoad_MinEstimate	A minimum estimate of the number of nCg mutations in a sample. This estimate is calculated using the formula: ["nCg_to_T+cGn_to_A"]*[("nCg_enrich"-1)/"nCg_enrich"] to determine the number of CpG signature mutations in excess of what would be expected by random mutagenesis. Calculated values are rounded to the nearest whole number. nCg_MutLoad_MinEstimate is calculated only for samples with a BH_F…

## Sheet: S4a
nCg_to_nTg
Sample	total base substitutions	mutations	complex	substitutions	bases	A_to_T	A_to_G	A_to_C	A	a	T_to_A	T_to_C	T_to_G	T	t	G_to_C	G_to_T	G_to_A	G	g	C_to_G	C_to_A	C_to_T	C	c	nCg_to_G	nCg_to_A	nCg_to_T	nCg	ncg	nCg_per_mut	nCg_per_C	ncg_per_c	enrich_nCg	freq_nCg	cGn_to_C	cGn_to_T	cGn_to_A	cGn	cgn	cGn_per_mut	cGn_per_G	cgn_per_g	enrich_cGn	freq_cGn	[nCg_to_T+revcomp]_per_mut	nCg_to_T+revcomp	[(C_to_T)]-[(nCg_to_T)]+revcomp	ncg+revcomp
DAG_H104	7507	6129	1375	4754	194914	91	143	101	335	56711	112	142	87	341	57236	53	121	1836	2010	40637	68	104	1896	2068	40330	2	5	109	116	1925	0.0189264	0.0560928	0.0477312	1.17518	0.0602597	3	8	121	132	1917	0.021537	0.0656716	0.0471738	1.39212	0.0688576	0.0375265	230	3502	3842
DAG_H11	1817	1803	14	1789	73349	50	65	25	140	21607	64	79	33	176	21785	17	42	644	703	14917	21	19	730	770	15040	2	1	72	75	728	0.0415973	0.0974026	0.0484043	2.01227	0.103022	3	3	80	86	729	0.0476983	0.122333	0.0488704	2.50321	0.11797	0.0843039	152	1222	1457
D2-R-H	1981	1876	105	1771	72611	38	80	46	164	21241	54	72	52	178	20951	35	36	644	715	15138	19	35	660	714	15281	2	4	47	53	711	0.0282516	0.0742297	0.0465284	1.59536	0.0745429	1	2	41	44	709	0.0234542	0.0615385	0.0468358	1.31392	0.0620592	0.0469083	88	1216	1420
DAG_H125	1680	1616	56	1560	63960	54	121	40	215	17760	60	128	30	218	17848	28	348	199	575	14187	30	320	200	550	14165	4	19	36	59	770	0.0365099	0.107273	0.0543593	1.9734	0.0766234	3	16	36	55	769	0.0340347	0.0956522	0.0542046	1.76465	0.0715215	0.0445545	72	327	1539
DAG_H132	716	713	3	710	29110	29	67	28	124	8527	44	79	15	138	8732	41	79	109	229	5925	28	79	112	219	5926	2	3	31	36	324	0.0504909	0.164384	0.0546743	3.0066	0.111111	2	5	39	46	322	0.0645161	0.200873	0.054346	3.69619	0.142857	0.0981767	70	151	646
DAG_H171	803	801	2	799	32759	45	93	33	171	9522	35	80	25	140	9572	31	67	153	251	6828	28	71	138	237	6837	1	6	32	39	362	0.0486891	0.164557	0.0529472	3.10794	0.107735	2	3	49	54	361	0.0674157	0.215139	0.0528705	4.06917	0.149584	0.101124	81	210	723
DAG_H186	784	776	8	768	31488	48	86	23	157	9147	27	80	23	130	8966	37	63	138	238	6631	33	59	151	243	6744	1	3	45	49	372	0.0631443	0.201646	0.0551601	3.65565	0.13172	3	4	31	38	371	0.0489691	0.159664	0.0559493	2.85372	0.102426	0.0979381	76	213	743
DAG_H213	756	752	4	748	30668	36	77	24	137	8911	39	65	25	129	9050	36	75	135	246	6458	23	88	125	236	6249	1	3	33	37	350	0.0492021	0.15678	0.056009	2.79919	0.105714	3	3	34	40	354	0.0531915	0.162602	0.0548157	2.96633	0.112994	0.0890957	67	193	704
DAG_H216	780	774	6	768	31488	26	90	31	147	9288	33	94	37	164	9333	28	86	125	239	6533	24	70	124	218	6334	2	6	35	43	337	0.0555556	0.197248	0.0532049	3.70732	0.127596	3	3	38	44	336	0.0568475	0.1841	0.0514312	3.57955	0.130952	0.0943152	73	176	673
DAG_H223	828	809	18	791	32431	30	64	14	108	8957	23	56	17	96	9157	24	157	129	310	7208	20	159	98	277	7109	2	11	19	32	410	0.039555	0.115523	0.0576734	2.00306	0.0780488	2	6	26	34	412	0.0420272	0.109677	0.0571587	1.91882	0.0825243	0.0556242	45	182	822
D1-R-H2	707	669	38	631	25871	45	64	20	129	7912	35	64	18	117	7762	20	53	120	193	5118	17	58	117	192	5079	0	4	24	28	251	0.0418535	0.145833	0.0494192	2.95095	0.111554	1	2	29	32	256	0.0478326	0.165803	0.0500195	3.31477	0.125	0.0792227	53	184	507
DAG_H253	2370	2049	321	1728	70848	64	99	32	195	20596	64	101	41	206	20983	52	103	517	672	14832	53	80	522	655	14437	6	5	46	57	730	0.0278184	0.0870229	0.0505645	1.72103	0.0780822	4	3	38	45	721	0.0219619	0.0669643	0.0486111	1.37755	0.0624133	0.0409956	84	955	1451
D1-L-H	581	578	3	575	23575	21	77	34	132	6994	21	61	29	111	7122	18	52	92	162	4752	25	46	99	170	4707	1	3	26	30	258	0.0519031	0.176471	0.054812	3.21956	0.116279	2	6	26	34	256	0.0588235	0.209877	0.0538721	3.89583	0.132812	0.0899654	52	139	514
DAG_H265	2140	1933	207	1726	70766	53	110	35	198	20790	58	87	52	197	20469	41	83	548	672	14779	36	86	537	659	14728	5	1	53	59	726	0.0305225	0.0895296	0.0492939	1.81624	0.0812672	3	1	55	59	726	0.0305225	0.0877976	0.0491238	1.78727	0.0812672	0.0558717	108	977	1452
DAG_H270	14029	11618	2409	9209	377569	181	256	175	612	109827	202	240	168	610	110174	106	144	3807	4057	79049	104	126	3700	3930	78519	4	4	211	219	3705	0.0188501	0.0557252	0.047186	1.18097	0.0591093	3	9	238	250	3705	0.0215183	0.0616219	0.0468697	1.31475	0.0674764	0.0386469	449	7058	7410
DAG_H272	911	906	5	901	36941	31	87	30	148	10919	36	98	26	160	10590	50	91	177	318	7836	40	86	149	275	7596	1	5	45	51	453	0.0562914	0.185455	0.0596367	3.10974	0.112583	2	4	51	57	455	0.0629139	0.179245	0.0580653	3.08696	0.125275	0.10596	96	230	908
DAG_H275	1830	879	35	844	34604	23	52	13	88	9847	23	44	10	77	9989	19	94	214	327	7259	4	83	265	352	7509	0	3	24	27	361	0.0307167	0.0767045	0.0480756	1.5955	0.0747922	3	6	22	31	363	0.0352673	0.0948012	0.0500069	1.89576	0.0853994	0.0523322	46	433	724
DAG_H293	3979	3308	671	2637	108117	84	118	46	248	31547	84	111	59	254	31989	43	71	898	1012	22123	44	70	1009	1123	22458	1	0	83	84	1072	0.025393	0.0747996	0.0477335	1.56702	0.0783582	3	1	78	82	1061	0.0247884	0.0810277	0.0479591	1.68951	0.0772856	0.0486699	161	1746	2133
DAG_H294	6926	5667	1257	4410	180810	114	145	105	364	53421	111	175	128	414	53248	89	153	1601	1843	37400	68	153	1568	1789	36741	4	8	95	107	1711	0.0188812	0.0598099	0.0465692	1.28432	0.0625365	5	5	104	114	1701	0.0201165	0.0618557	0.0454813	1.36002	0.0670194	0.0351156	199	2970	3412
D1-R-H1	1373	1223	150	1073	43993	39	79	32	150	13148	34	74	33	141	13074	30	50	296	376	8918	27	57	322	406	8853	0	4	28	32	391	0.0261652	0.0788177	0.0441658	1.78459	0.0818414	1	2	32	35	393	0.0286182	0.0930851	0.0440682	2.1123	0.0890585	0.0490597	60	558	784
DAG_H315	698	691	7	684	28044	27	74	30	131	8142	39	70	26	135	8435	46	70	106	222	5687	32	76	88	196	5780	1	4	20	25	260	0.0361795	0.127551	0.0449827	2.83556	0.0961538	2	3	26	31	254	0.0448625	0.13964	0.0446633	3.1265	0.122047	0.0665702	46	148	514
DAG_H316	459	456	3	453	18573	19	58	15	92	5495	30	53	9	92	5572	16	27	78	121	3726	12	50	86	148	3780	1	3	24	28	211	0.0614035	0.189189	0.0558201	3.38927	0.132701	0	2	20	22	215	0.0482456	0.181818	0.0577026	3.15095	0.102326	0.0964912	44	120	426
DAG_H320	1218	1175	43	1132	46412	44	107	41	192	13695	54	97	40	191	13522	51	113	202	366	9495	58	113	212	383	9700	2	4	38	44	476	0.0374468	0.114883	0.0490722	2.34109	0.092437	1	1	37	39	479	0.0331915	0.106557	0.0504476	2.11224	0.0814196	0.0638298	75	339	955
DAG_H333	1806	1705	101	1604	65764	57	136	49	242	19436	66	136	67	269	19245	63	179	301	543	13609	67	170	313	550	13474	1	4	38	43	610	0.0252199	0.0781818	0.0452724	1.72692	0.0704918	1	10	31	42	613	0.0246334	0.0773481	0.0450437	1.71718	0.0685155	0.0404692	69	545	1223
DAG_H340	1566	1378	188	1190	48790	48	88	29	165	14469	37	91	29	157	14193	41	56	369	466	10121	30	53	319	402	10007	3	2	35	40	461	0.0290276	0.0995025	0.0460678	2.15992	0.0867679	2	1	44	47	464	0.0341074	0.100858	0.0458453	2.19997	0.101293	0.0573295	79	609	925
DAG_H345	3974	3341	633	2708	111028	63	120	58	241	32519	64	100	51	215	32705	33	66	1010	1109	22830	40	74	1029	1143	22974	2	2	69	73	1060	0.0218497	0.063867	0.0461391	1.38423	0.0688679	1	5	70	76	1062	0.0227477	0.0685302	0.0465177	1.47321	0.0715631	0.0416043	139	1900	2122
DAG_H347	2110	1937	173	1764	72324	54	172	68	294	21338	66	148	71	285	21135	49	105	436	590	15021	63	96	436	595	14830	5	5	55	65	743	0.033557	0.109244	0.0501011	2.18046	0.0874832	3	5	38	46	736	0.0237481	0.0779661	0.0489981	1.59121	0.0625	0.0480124	93	779	1479
DAG_H349	1880	1791	89	1702	69782	58	148	50	256	20561	64	146	47	257	20750	57	92	435	584	14073	58	115	432	605	14398	2	5	42	49	633	0.027359	0.0809917	0.0439644	1.84221	0.0774092	3	2	43	48	631	0.0268007	0.0821918	0.0448376	1.8331	0.0760697	0.0474595	85	782	1264
DAG_H353	1234	1145	89	1056	43296	33	88	36	157	12811	46	66	28	140	12618	33	65	274	372	8972	34	79	274	387	8895	3	3	36	42	452	0.0366812	0.108527	0.0508151	2.13573	0.0929204	1	1	33	35	454	0.0305677	0.094086	0.0506019	1.85934	0.0770925	0.060262	69	479	906
DAG_H355	402	400	2	398	16318	20	36	12	68	4740	23	46	16	85	4736	11	56	51	118	3441	17	36	74	127	3401	0	3	32	35	211	0.0875	0.275591	0.0620406	4.4421	0.165877	0	1	17	18	217	0.045	0.152542	0.0630631	2.41889	0.0829493	0.1225	49	76	428
DAG_H366	714	710	4	706	28946	41	54	26	121	8472	35	68	33	136	8347	32	82	97	211	6175	35	99	104	238	5952	1	3	26	30	307	0.0422535	0.12605	0.0515793	2.44382	0.0977199	0	3	20	23	304	0.0323944	0.109005	0.0492308	2.21416	0.0756579	0.0647887	46	155	611
DAG_H367	661	653	8	645	26445	25	66	22	113	7670	29	71	20	120	7863	24	53	101	178	5443	35	67	132	234	5469	1	4	33	38	264	0.058193	0.162393	0.0482721	3.36412	0.143939	1	0	18	19	261	0.0290965	0.106742	0.0479515	2.22603	0.0727969	0.0781011	51	182	525
DAG_H61	1473	1413	60	1353	55473	81	150	76	307	16643	65	147	76	288	16559	60	135	204	399	11225	49	123	187	359	11046	1	11	42	54	534	0.0382166	0.150418	0.0483433	3.11145	0.101124	1	4	42	47	535	0.0332626	0.117794	0.0476615	2.47148	0.0878505	0.059448	84	307	1069
DAG_H63	1210	1177	25	1152	47232	39	64	24	127	12806	30	101	24	155	13114	12	250	166	428	10633	22	227	193	442	10679	2	5	39	46	627	0.0390824	0.104072	0.0587134	1.77255	0.0733652	1	11	28	40	627	0.0339847	0.0934579	0.0589674	1.58491	0.0637959	0.0569244	67	292	1254
DAG_H64	2890	2534	353	2181	89421	91	156	96	343	26190	83	185	114	382	26563	56	126	566	748	18341	64	108	536	708	18327	4	2	34	40	875	0.0157853	0.0564972	0.0477438	1.18334	0.0457143	4	5	61	70	880	0.0276243	0.0935829	0.0479799	1.95046	0.0795455	0.0374901	95	1007	1755
DAG_H70	917	903	14	889	36449	48	92	36	176	10521	50	80	35	165	10968	29	116	146	291	7548	33	98	126	257	7412	3	2	41	46	386	0.0509413	0.178988	0.0520777	3.43695	0.119171	1	9	41	51	389	0.0564784	0.175258	0.0515368	3.40063	0.131105	0.0908084	82	190	775
DAG_H82	1736	1705	31	1674	68634	31	56	17	104	20396	34	57	15	106	20305	13	33	663	709	13687	19	42	694	755	14246	0	0	71	71	690	0.0416422	0.0940397	0.0484346	1.94158	0.102899	0	0	76	76	692	0.0445748	0.107193	0.0505589	2.12016	0.109827	0.086217	147	1210	1382
D2-L-H	4612	4212	400	3812	156292	73	140	95	308	45827	86	119	88	293	46362	53	64	1474	1591	32262	44	77	1499	1620	31841	3	2	86	91	1460	0.0216049	0.0561728	0.0458528	1.22507	0.0623288	1	1	91	93	1455	0.0220798	0.0584538	0.0450995	1.29611	0.0639175	0.0420228	177	2796	2915
DAG_H94	2279	1972	307	1665	68265	50	109	51	210	20141	49	95	51	195	19991	38	63	530	631	13952	34	74	521	629	14181	5	6	47	58	729	0.0294118	0.0922099	0.0514068	1.79373	0.079561	4	1	51	56	727	0.0283976	0.088748	0.0521072	1.70318	0.0770289	0.0496957	98	953	1456
DAG_H95	7517	6170	1347	4823	197743	119	156	125	400	57710	132	139	131	402	58333	74	71	1875	2020	40485	61	81	1859	2001	41215	5	3	117	125	1901	0.0202593	0.0624688	0.046124	1.35437	0.0657549	4	3	110	117	1915	0.0189627	0.0579208	0.0473015	1.2245	0.0610966	0.0367909	227	3507	3816
Totals	91854	80347	10564	69783	2861103	2123	4043	1843	8009	836254	2241	3945	1879	8065	839346	1589	3790	21466	26845	593254	1519	3707	21636	26862	592249	86	171	2019	2276	28837	0.0283271	0.0847294	0.0486907	1.74016	0.0789264	83	160	2065	2308	28827	0.0287254	0.085975	0.0485913	1.76935	0.0800638	0.0508295	4084	39018	57664
[truncated: 9 more columns]

## Sheet: S4b
yCn_to_yTn
Sample	total base substitutions	mutations	complex	substitutions	bases	A_to_T	A_to_G	A_to_C	A	a	T_to_A	T_to_C	T_to_G	T	t	G_to_C	G_to_T	G_to_A	G	g	C_to_G	C_to_A	C_to_T	C	c	yCn_to_G	yCn_to_A	yCn_to_T	yCn	ycn	yCn_per_mut	yCn_per_C	ycn_per_c	enrich_yCn	freq_yCn	nGr_to_C	nGr_to_T	nGr_to_A	nGr	ngr	nGr_per_mut	nGr_per_G	ngr_per_g	enrich_nGr	freq_nGr	[yCn_to_T+revcomp]_per_mut	yCn_to_T+revcomp	[(C_to_T)]-[(yCn_to_T)]+revcomp	ycn+revcomp
DAG_H104	7507	6129	1375	4754	194914	91	143	101	335	56711	112	142	87	341	57236	53	121	1836	2010	40637	68	104	1896	2068	40330	39	64	1709	1812	22221	0.295644	0.876209	0.550979	1.59028	0.0815445	39	66	1631	1736	22359	0.283244	0.863682	0.550213	1.56972	0.0776421	0.54495	3340	392	44580
DAG_H11	1817	1803	14	1789	73349	50	65	25	140	21607	64	79	33	176	21785	17	42	644	703	14917	21	19	730	770	15040	12	10	649	671	8348	0.372158	0.871429	0.555053	1.56999	0.0803785	6	23	584	613	8226	0.339989	0.871977	0.551451	1.58124	0.0745198	0.68386	1233	141	16574
D2-R-H	1981	1876	105	1771	72611	38	80	46	164	21241	54	72	52	178	20951	35	36	644	715	15138	19	35	660	714	15281	13	20	577	610	8497	0.32516	0.854342	0.55605	1.53645	0.07179	16	22	553	591	8361	0.315032	0.826573	0.552319	1.49655	0.0706853	0.602345	1130	174	16858
DAG_H125	1680	1616	56	1560	63960	54	121	40	215	17760	60	128	30	218	17848	28	348	199	575	14187	30	320	200	550	14165	20	215	98	333	7374	0.206064	0.605455	0.520579	1.16304	0.0451587	11	242	77	330	7413	0.204208	0.573913	0.522521	1.09835	0.0445164	0.108292	175	224	14787
DAG_H132	716	713	3	710	29110	29	67	28	124	8527	44	79	15	138	8732	41	79	109	229	5925	28	79	112	219	5926	15	40	51	106	3070	0.148668	0.484018	0.518056	0.934297	0.0345277	20	38	56	114	3045	0.159888	0.497817	0.513924	0.968658	0.0374384	0.15007	107	114	6115
DAG_H171	803	801	2	799	32759	45	93	33	171	9522	35	80	25	140	9572	31	67	153	251	6828	28	71	138	237	6837	15	43	75	133	3522	0.166042	0.561181	0.515138	1.08938	0.0377626	19	29	67	115	3509	0.143571	0.458167	0.513913	0.891527	0.0327729	0.177278	142	149	7031
DAG_H186	784	776	8	768	31488	48	86	23	157	9147	27	80	23	130	8966	37	63	138	238	6631	33	59	151	243	6744	21	35	81	137	3489	0.176546	0.563786	0.517349	1.08976	0.0392663	13	25	71	109	3444	0.140464	0.457983	0.519379	0.881791	0.0316492	0.195876	152	137	6933
DAG_H213	756	752	4	748	30668	36	77	24	137	8911	39	65	25	129	9050	36	75	135	246	6458	23	88	125	236	6249	9	57	60	126	3160	0.167553	0.533898	0.505681	1.0558	0.0398734	22	37	71	130	3394	0.172872	0.528455	0.52555	1.00553	0.0383029	0.174202	131	129	6554
DAG_H216	780	774	6	768	31488	26	90	31	147	9288	33	94	37	164	9333	28	86	125	239	6533	24	70	124	218	6334	15	36	61	112	3227	0.144703	0.513761	0.509473	1.00842	0.0347072	18	54	60	132	3389	0.170543	0.552301	0.518751	1.06468	0.0389495	0.156331	121	128	6616
DAG_H223	828	809	18	791	32431	30	64	14	108	8957	23	56	17	96	9157	24	157	129	310	7208	20	159	98	277	7109	9	116	37	162	3774	0.200247	0.584838	0.530876	1.10165	0.0429253	9	124	50	183	3759	0.226205	0.590323	0.521504	1.13196	0.0486832	0.10754	87	140	7533
D1-R-H2	707	669	38	631	25871	45	64	20	129	7912	35	64	18	117	7762	20	53	120	193	5118	17	58	117	192	5079	9	30	57	96	2634	0.143498	0.5	0.518606	0.964123	0.0364465	6	29	77	112	2723	0.167414	0.580311	0.532044	1.09072	0.0411311	0.200299	134	103	5357
DAG_H253	2370	2049	321	1728	70848	64	99	32	195	20596	64	101	41	206	20983	52	103	517	672	14832	53	80	522	655	14437	31	52	424	507	7744	0.247438	0.774046	0.5364	1.44304	0.06547	26	53	427	506	7952	0.24695	0.752976	0.536138	1.40444	0.0636318	0.415325	851	188	15696
D1-L-H	581	578	3	575	23575	21	77	34	132	6994	21	61	29	111	7122	18	52	92	162	4752	25	46	99	170	4707	15	22	50	87	2326	0.150519	0.511765	0.494158	1.03563	0.0374033	11	28	49	88	2445	0.152249	0.54321	0.51452	1.05576	0.0359918	0.17128	99	92	4771
DAG_H265	2140	1933	207	1726	70766	53	110	35	198	20790	58	87	52	197	20469	41	83	548	672	14779	36	86	537	659	14728	21	42	437	500	7966	0.258665	0.758725	0.540875	1.40278	0.0627668	26	42	439	507	8040	0.262287	0.754464	0.544015	1.38684	0.0630597	0.453182	876	209	16006
DAG_H270	14029	11618	2409	9209	377569	181	256	175	612	109827	202	240	168	610	110174	106	144	3807	4057	79049	104	126	3700	3930	78519	67	83	3356	3506	43756	0.301773	0.892112	0.557266	1.60087	0.0801262	66	96	3464	3626	43975	0.312102	0.893764	0.556301	1.60662	0.0824559	0.58702	6820	687	87731
DAG_H272	911	906	5	901	36941	31	87	30	148	10919	36	98	26	160	10590	50	91	177	318	7836	40	86	149	275	7596	24	46	63	133	3881	0.146799	0.483636	0.510927	0.946586	0.0342695	29	52	76	157	4170	0.173289	0.493711	0.532159	0.92775	0.0376499	0.153422	139	187	8051
DAG_H275	1830	879	35	844	34604	23	52	13	88	9847	23	44	10	77	9989	19	94	214	327	7259	4	83	265	352	7509	3	55	198	256	4150	0.29124	0.727273	0.55267	1.31593	0.0616867	8	61	155	224	3904	0.254835	0.685015	0.537815	1.2737	0.057377	0.401593	353	126	8054
DAG_H293	3979	3308	671	2637	108117	84	118	46	248	31547	84	111	59	254	31989	43	71	898	1012	22123	44	70	1009	1123	22458	28	33	865	926	12381	0.279927	0.824577	0.551296	1.49571	0.074792	28	46	760	834	11989	0.252116	0.824111	0.541925	1.52071	0.0695638	0.491233	1625	282	24370
DAG_H294	6926	5667	1257	4410	180810	114	145	105	364	53421	111	175	128	414	53248	89	153	1601	1843	37400	68	153	1568	1789	36741	47	95	1376	1518	20071	0.267867	0.848519	0.546283	1.55326	0.0756315	56	91	1431	1578	20497	0.278454	0.856213	0.548048	1.56229	0.0769869	0.495324	2807	362	40568
D1-R-H1	1373	1223	150	1073	43993	39	79	32	150	13148	34	74	33	141	13074	30	50	296	376	8918	27	57	322	406	8853	18	32	268	318	4765	0.260016	0.783251	0.538236	1.45522	0.0667366	17	29	237	283	4797	0.231398	0.75266	0.537901	1.39925	0.0589952	0.412919	505	113	9562
DAG_H315	698	691	7	684	28044	27	74	30	131	8142	39	70	26	135	8435	46	70	106	222	5687	32	76	88	196	5780	22	48	44	114	3068	0.164978	0.581633	0.530796	1.09577	0.0371578	28	34	62	124	2964	0.17945	0.558559	0.521189	1.0717	0.0418354	0.153401	106	88	6032
DAG_H316	459	456	3	453	18573	19	58	15	92	5495	30	53	9	92	5572	16	27	78	121	3726	12	50	86	148	3780	10	25	39	74	1985	0.162281	0.5	0.525132	0.952141	0.0372796	11	17	35	63	1943	0.138158	0.520661	0.521471	0.998447	0.0324241	0.162281	74	90	3928
DAG_H320	1218	1175	43	1132	46412	44	107	41	192	13695	54	97	40	191	13522	51	113	202	366	9495	58	113	212	383	9700	29	69	122	220	5068	0.187234	0.574413	0.522474	1.09941	0.0434096	27	62	111	200	4863	0.170213	0.546448	0.512164	1.06694	0.0411269	0.198298	233	181	9931
DAG_H333	1806	1705	101	1604	65764	57	136	49	242	19436	66	136	67	269	19245	63	179	301	543	13609	67	170	313	550	13474	31	122	212	365	7104	0.214076	0.663636	0.527238	1.2587	0.0513795	28	114	210	352	7259	0.206452	0.64825	0.533397	1.21532	0.0484915	0.247507	422	192	14363
DAG_H340	1566	1378	188	1190	48790	48	88	29	165	14469	37	91	29	157	14193	41	56	369	466	10121	30	53	319	402	10007	16	27	254	297	5393	0.21553	0.738806	0.538923	1.37089	0.0550714	21	36	307	364	5441	0.264151	0.781116	0.537595	1.45298	0.0668995	0.407112	561	127	10834
DAG_H345	3974	3341	633	2708	111028	63	120	58	241	32519	64	100	51	215	32705	33	66	1010	1109	22830	40	74	1029	1143	22974	20	41	894	955	12645	0.285843	0.835521	0.550405	1.51801	0.0755239	21	31	892	944	12567	0.28255	0.851217	0.55046	1.54637	0.0751174	0.53457	1786	253	25212
DAG_H347	2110	1937	173	1764	72324	54	172	68	294	21338	66	148	71	285	21135	49	105	436	590	15021	63	96	436	595	14830	34	52	351	437	7864	0.225607	0.734454	0.530276	1.38504	0.0555697	25	62	330	417	8048	0.215281	0.70678	0.535783	1.31915	0.0518141	0.351575	681	191	15912
DAG_H349	1880	1791	89	1702	69782	58	148	50	256	20561	64	146	47	257	20750	57	92	435	584	14073	58	115	432	605	14398	37	71	333	441	7814	0.246231	0.728926	0.542714	1.34311	0.0564372	33	54	334	421	7458	0.235064	0.72089	0.529951	1.3603	0.0564495	0.372418	667	200	15272
DAG_H353	1234	1145	89	1056	43296	33	88	36	157	12811	46	66	28	140	12618	33	65	274	372	8972	34	79	274	387	8895	18	51	214	283	4734	0.247162	0.731266	0.532209	1.37402	0.0597803	16	43	218	277	4844	0.241921	0.744624	0.539902	1.37918	0.0571841	0.377293	432	116	9578
DAG_H355	402	400	2	398	16318	20	36	12	68	4740	23	46	16	85	4736	11	56	51	118	3441	17	36	74	127	3401	13	16	34	63	1714	0.1575	0.496063	0.503969	0.984312	0.0367561	7	37	27	71	1799	0.1775	0.601695	0.522813	1.15088	0.0394664	0.1525	61	64	3513
DAG_H366	714	710	4	706	28946	41	54	26	121	8472	35	68	33	136	8347	32	82	97	211	6175	35	99	104	238	5952	22	67	57	146	3046	0.205634	0.613445	0.511761	1.1987	0.0479317	19	43	59	121	3204	0.170423	0.57346	0.518866	1.10522	0.0377653	0.16338	116	85	6250
DAG_H367	661	653	8	645	26445	25	66	22	113	7670	29	71	20	120	7863	24	53	101	178	5443	35	67	132	234	5469	23	34	76	133	2875	0.203675	0.568376	0.52569	1.0812	0.0462609	11	27	60	98	2817	0.150077	0.550562	0.517545	1.06379	0.0347888	0.20827	136	97	5692
DAG_H61	1473	1413	60	1353	55473	81	150	76	307	16643	65	147	76	288	16559	60	135	204	399	11225	49	123	187	359	11046	27	66	114	207	5684	0.146497	0.576602	0.514575	1.12054	0.036418	38	81	131	250	5904	0.176929	0.626566	0.525969	1.19126	0.0423442	0.17339	245	146	11588
DAG_H63	1210	1177	25	1152	47232	39	64	24	127	12806	30	101	24	155	13114	12	250	166	428	10633	22	227	193	442	10679	7	146	80	233	5617	0.197961	0.527149	0.525986	1.00221	0.0414812	2	161	59	222	5439	0.188615	0.518692	0.511521	1.01402	0.0408163	0.118097	139	220	11056
DAG_H64	2890	2534	353	2181	89421	91	156	96	343	26190	83	185	114	382	26563	56	126	566	748	18341	64	108	536	708	18327	41	66	419	526	9822	0.207577	0.742938	0.535931	1.38626	0.0535532	32	72	458	562	9646	0.221784	0.751337	0.525926	1.4286	0.0582625	0.346093	877	225	19468
DAG_H70	917	903	14	889	36449	48	92	36	176	10521	50	80	35	165	10968	29	116	146	291	7548	33	98	126	257	7412	18	56	65	139	3913	0.153931	0.540856	0.527928	1.02449	0.0355226	18	62	64	144	3869	0.159468	0.494845	0.512586	0.96539	0.0372189	0.142857	129	143	7782
DAG_H82	1736	1705	31	1674	68634	31	56	17	104	20396	34	57	15	106	20305	13	33	663	709	13687	19	42	694	755	14246	11	31	624	666	7973	0.390616	0.882119	0.559666	1.57615	0.0835319	7	23	597	627	7592	0.367742	0.884344	0.554687	1.59431	0.0825869	0.716129	1221	136	15565
D2-L-H	4612	4212	400	3812	156292	73	140	95	308	45827	86	119	88	293	46362	53	64	1474	1591	32262	44	77	1499	1620	31841	22	49	1354	1425	17637	0.338319	0.87963	0.553908	1.58804	0.0807961	31	44	1314	1389	17700	0.329772	0.873036	0.548633	1.59129	0.0784746	0.633428	2668	305	35337
DAG_H94	2279	1972	307	1665	68265	50	109	51	210	20141	49	95	51	195	19991	38	63	530	631	13952	34	74	521	629	14181	22	47	424	493	7690	0.25	0.783784	0.542275	1.44536	0.0641092	22	40	432	494	7444	0.250507	0.782884	0.533544	1.46733	0.0663622	0.434077	856	195	15134
DAG_H95	7517	6170	1347	4823	197743	119	156	125	400	57710	132	139	131	402	58333	74	71	1875	2020	40485	61	81	1859	2001	41215	43	53	1673	1769	22705	0.28671	0.884058	0.550892	1.60478	0.0779124	37	47	1670	1754	22299	0.284279	0.868317	0.550797	1.57647	0.0786582	0.541815	3343	391	45004
Totals	91854	80347	10564	69783	2861103	2123	4043	1843	8009	836254	2241	3945	1879	8065	839346	1589	3790	21466	26845	593254	1519	3707	21636	26862	592249	897	2263	17875	21035	320707	0.261802	0.783076	0.541507	1.44611	0.0655895	880	2277	17705	20862	320491	0.259649	0.777128	0.540226	1.43852	0.0650939	0.442829	35580	7522	641198
[truncated: 9 more columns]

## Sheet: S4c
nTt_to_nCt
Sample	total base substitutions	mutations	complex	substitutions	bases	A_to_T	A_to_G	A_to_C	A	a	T_to_A	T_to_C	T_to_G	T	t	G_to_C	G_to_T	G_to_A	G	g	C_to_G	C_to_A	C_to_T	C	c	nTt_to_A	nTt_to_C	nTt_to_G	nTt	ntt	nTt_per_mut	nTt_per_T	ntt_per_t	enrich_nTt	freq_nTt	aAn_to_T	aAn_to_G	aAn_to_C	aAn	aan	aAn_per_mut	aAn_per_A	aan_per_a	enrich_aAn	freq_aAn	[nTt_to_C+revcomp]_per_mut	nTt_to_C+revcomp	[(T_to_C)]-[(nTt_to_C)]+revcomp	ntt+revcomp
DAG_H104	7507	6129	1375	4754	194914	91	143	101	335	56711	112	142	87	341	57236	53	121	1836	2010	40637	68	104	1896	2068	40330	52	65	41	158	18293	0.0257791	0.463343	0.319607	1.44973	0.00863718	45	53	44	142	18103	0.0231685	0.423881	0.319215	1.32788	0.007844	0.0192527	118	167	36396
DAG_H11	1817	1803	14	1789	73349	50	65	25	140	21607	64	79	33	176	21785	17	42	644	703	14917	21	19	730	770	15040	33	32	11	76	6950	0.042152	0.431818	0.319027	1.35355	0.0109353	29	33	7	69	6996	0.0382696	0.492857	0.323784	1.52218	0.00986278	0.036051	65	79	13946
D2-R-H	1981	1876	105	1771	72611	38	80	46	164	21241	54	72	52	178	20951	35	36	644	715	15138	19	35	660	714	15281	17	29	20	66	6546	0.0351812	0.370787	0.312443	1.18673	0.0100825	10	27	18	55	6764	0.0293177	0.335366	0.318441	1.05315	0.00813128	0.0298507	56	96	13310
DAG_H125	1680	1616	56	1560	63960	54	121	40	215	17760	60	128	30	218	17848	28	348	199	575	14187	30	320	200	550	14165	20	24	4	48	5239	0.029703	0.220183	0.293534	0.750112	0.00916205	18	29	15	62	5292	0.0383663	0.288372	0.297973	0.967779	0.0117158	0.032797	53	196	10531
DAG_H132	716	713	3	710	29110	29	67	28	124	8527	44	79	15	138	8732	41	79	109	229	5925	28	79	112	219	5926	17	25	9	51	2839	0.0715288	0.369565	0.325126	1.13668	0.0179641	8	27	6	41	2573	0.0575035	0.330645	0.301747	1.09577	0.0159347	0.0729313	52	94	5412
DAG_H171	803	801	2	799	32759	45	93	33	171	9522	35	80	25	140	9572	31	67	153	251	6828	28	71	138	237	6837	12	25	4	41	2899	0.051186	0.292857	0.302863	0.966964	0.0141428	18	22	9	49	2902	0.0611735	0.28655	0.304768	0.940223	0.0168849	0.0586767	47	126	5801
DAG_H186	784	776	8	768	31488	48	86	23	157	9147	27	80	23	130	8966	37	63	138	238	6631	33	59	151	243	6744	9	25	5	39	2670	0.0502577	0.3	0.297792	1.00742	0.0146067	13	28	7	48	2767	0.0618557	0.305732	0.302504	1.01067	0.0173473	0.068299	53	113	5437
DAG_H213	756	752	4	748	30668	36	77	24	137	8911	39	65	25	129	9050	36	75	135	246	6458	23	88	125	236	6249	18	22	9	49	2936	0.0651596	0.379845	0.32442	1.17084	0.0166894	10	20	12	42	2720	0.0558511	0.306569	0.305241	1.00435	0.0154412	0.0558511	42	100	5656
DAG_H216	780	774	6	768	31488	26	90	31	147	9288	33	94	37	164	9333	28	86	125	239	6533	24	70	124	218	6334	11	32	11	54	2979	0.0697674	0.329268	0.31919	1.03157	0.0181269	12	33	12	57	2926	0.0736434	0.387755	0.31503	1.23085	0.0194805	0.0839793	65	119	5905
DAG_H223	828	809	18	791	32431	30	64	14	108	8957	23	56	17	96	9157	24	157	129	310	7208	20	159	98	277	7109	6	15	5	26	2687	0.0321384	0.270833	0.293437	0.92297	0.00967622	6	8	4	18	2759	0.0222497	0.166667	0.308027	0.541078	0.0065241	0.0284302	23	97	5446
D1-R-H2	707	669	38	631	25871	45	64	20	129	7912	35	64	18	117	7762	20	53	120	193	5118	17	58	117	192	5079	7	20	5	32	2434	0.0478326	0.273504	0.313579	0.872202	0.0131471	16	23	5	44	2545	0.0657698	0.341085	0.321663	1.06038	0.0172888	0.064275	43	85	4979
DAG_H253	2370	2049	321	1728	70848	64	99	32	195	20596	64	101	41	206	20983	52	103	517	672	14832	53	80	522	655	14437	26	29	15	70	6731	0.034163	0.339806	0.320783	1.0593	0.0103996	22	27	16	65	6452	0.0317228	0.333333	0.313265	1.06406	0.0100744	0.0273304	56	144	13183
D1-L-H	581	578	3	575	23575	21	77	34	132	6994	21	61	29	111	7122	18	52	92	162	4752	25	46	99	170	4707	7	12	14	33	2360	0.0570934	0.297297	0.331368	0.897183	0.0139831	8	17	20	45	2095	0.0778547	0.340909	0.299542	1.1381	0.0214797	0.050173	29	109	4455
DAG_H265	2140	1933	207	1726	70766	53	110	35	198	20790	58	87	52	197	20469	41	83	548	672	14779	36	86	537	659	14728	16	31	20	67	6398	0.0346611	0.340102	0.31257	1.08808	0.010472	22	47	17	86	6649	0.0444904	0.434343	0.319817	1.3581	0.0129343	0.0403518	78	119	13047
DAG_H270	14029	11618	2409	9209	377569	181	256	175	612	109827	202	240	168	610	110174	106	144	3807	4057	79049	104	126	3700	3930	78519	99	91	91	281	35248	0.0241866	0.460656	0.31993	1.43986	0.00797208	83	87	84	254	35219	0.0218626	0.415033	0.320677	1.29424	0.00721202	0.0153211	178	318	70467
DAG_H272	911	906	5	901	36941	31	87	30	148	10919	36	98	26	160	10590	50	91	177	318	7836	40	86	149	275	7596	8	34	12	54	3283	0.0596026	0.3375	0.310009	1.08868	0.0164484	8	19	9	36	3409	0.0397351	0.243243	0.312208	0.779106	0.0105603	0.0584989	53	132	6692
DAG_H275	1830	879	35	844	34604	23	52	13	88	9847	23	44	10	77	9989	19	94	214	327	7259	4	83	265	352	7509	9	17	4	30	3147	0.0341297	0.38961	0.315047	1.23668	0.00953289	8	17	4	29	3078	0.032992	0.329545	0.312583	1.05427	0.0094217	0.0386803	34	62	6225
DAG_H293	3979	3308	671	2637	108117	84	118	46	248	31547	84	111	59	254	31989	43	71	898	1012	22123	44	70	1009	1123	22458	39	38	21	98	10189	0.0296252	0.385827	0.318516	1.21133	0.00961822	32	44	20	96	10191	0.0290206	0.387097	0.323042	1.19829	0.00942008	0.0247884	82	147	20380
DAG_H294	6926	5667	1257	4410	180810	114	145	105	364	53421	111	175	128	414	53248	89	153	1601	1843	37400	68	153	1568	1789	36741	46	51	55	152	17124	0.026822	0.36715	0.32159	1.14167	0.00887643	54	47	58	159	17149	0.0280572	0.436813	0.321016	1.36072	0.00927168	0.0172931	98	222	34273
D1-R-H1	1373	1223	150	1073	43993	39	79	32	150	13148	34	74	33	141	13074	30	50	296	376	8918	27	57	322	406	8853	15	21	7	43	4173	0.0351594	0.304965	0.319183	0.955453	0.0103043	14	22	9	45	4201	0.0367948	0.3	0.319516	0.938919	0.0107117	0.0351594	43	110	8374
DAG_H315	698	691	7	684	28044	27	74	30	131	8142	39	70	26	135	8435	46	70	106	222	5687	32	76	88	196	5780	12	21	10	43	2707	0.0622287	0.318519	0.320925	0.992502	0.0158847	7	18	12	37	2475	0.0535456	0.282443	0.303979	0.929151	0.0149495	0.0564399	39	105	5182
DAG_H316	459	456	3	453	18573	19	58	15	92	5495	30	53	9	92	5572	16	27	78	121	3726	12	50	86	148	3780	14	16	3	33	1789	0.0723684	0.358696	0.32107	1.11719	0.0184461	5	16	3	24	1714	0.0526316	0.26087	0.31192	0.836335	0.0140023	0.0701754	32	79	3503
DAG_H320	1218	1175	43	1132	46412	44	107	41	192	13695	54	97	40	191	13522	51	113	202	366	9495	58	113	212	383	9700	21	33	7	61	4120	0.0519149	0.319372	0.304689	1.04819	0.0148058	10	29	16	55	4299	0.0468085	0.286458	0.31391	0.912549	0.0127937	0.052766	62	142	8419
DAG_H333	1806	1705	101	1604	65764	57	136	49	242	19436	66	136	67	269	19245	63	179	301	543	13609	67	170	313	550	13474	20	47	23	90	6012	0.0527859	0.334572	0.312393	1.071	0.0149701	16	34	16	66	6102	0.0387097	0.272727	0.313953	0.868687	0.0108161	0.0475073	81	191	12114
DAG_H340	1566	1378	188	1190	48790	48	88	29	165	14469	37	91	29	157	14193	41	56	369	466	10121	30	53	319	402	10007	14	31	12	57	4472	0.0413643	0.363057	0.315085	1.15225	0.012746	19	32	10	61	4619	0.0442671	0.369697	0.319234	1.15807	0.0132063	0.0457184	63	116	9091
DAG_H345	3974	3341	633	2708	111028	63	120	58	241	32519	64	100	51	215	32705	33	66	1010	1109	22830	40	74	1029	1143	22974	28	43	20	91	10587	0.0272374	0.423256	0.323712	1.30751	0.00859545	25	44	19	88	10378	0.0263394	0.365145	0.319137	1.14417	0.00847948	0.0260401	87	133	20965
DAG_H347	2110	1937	173	1764	72324	54	172	68	294	21338	66	148	71	285	21135	49	105	436	590	15021	63	96	436	595	14830	23	55	22	100	6650	0.0516262	0.350877	0.314644	1.11516	0.0150376	15	67	29	111	6763	0.0573051	0.377551	0.316946	1.19121	0.0164128	0.062984	122	198	13413
DAG_H349	1880	1791	89	1702	69782	58	148	50	256	20561	64	146	47	257	20750	57	92	435	584	14073	58	115	432	605	14398	16	45	20	81	6548	0.0452261	0.315175	0.315566	0.99876	0.0123702	26	53	23	102	6590	0.0569514	0.398438	0.32051	1.24314	0.015478	0.054718	98	196	13138
DAG_H353	1234	1145	89	1056	43296	33	88	36	157	12811	46	66	28	140	12618	33	65	274	372	8972	34	79	274	387	8895	15	21	9	45	3990	0.0393013	0.321429	0.316215	1.01649	0.0112782	15	30	16	61	4092	0.0532751	0.388535	0.319413	1.2164	0.0149071	0.0445415	51	103	8082
DAG_H355	402	400	2	398	16318	20	36	12	68	4740	23	46	16	85	4736	11	56	51	118	3441	17	36	74	127	3401	8	12	9	29	1484	0.0725	0.341176	0.313345	1.08882	0.0195418	9	12	1	22	1467	0.055	0.323529	0.309494	1.04535	0.0149966	0.06	24	58	2951
DAG_H366	714	710	4	706	28946	41	54	26	121	8472	35	68	33	136	8347	32	82	97	211	6175	35	99	104	238	5952	10	22	16	48	2625	0.0676056	0.352941	0.314484	1.12229	0.0182857	15	18	11	44	2643	0.0619718	0.363636	0.311969	1.16562	0.0166477	0.056338	40	82	5268
DAG_H367	661	653	8	645	26445	25	66	22	113	7670	29	71	20	120	7863	24	53	101	178	5443	35	67	132	234	5469	11	25	3	39	2376	0.0597243	0.325	0.302175	1.07554	0.0164141	14	19	7	40	2367	0.0612557	0.353982	0.308605	1.14704	0.016899	0.0673813	44	93	4743
DAG_H61	1473	1413	60	1353	55473	81	150	76	307	16643	65	147	76	288	16559	60	135	204	399	11225	49	123	187	359	11046	22	44	28	94	5306	0.0665251	0.326389	0.32043	1.0186	0.0177158	26	52	25	103	5260	0.0728946	0.335505	0.316049	1.06156	0.0195817	0.0679406	96	201	10566
DAG_H63	1210	1177	25	1152	47232	39	64	24	127	12806	30	101	24	155	13114	12	250	166	428	10633	22	227	193	442	10679	7	27	8	42	3798	0.0356839	0.270968	0.289614	0.935616	0.0110585	19	9	9	37	3720	0.0314359	0.291339	0.290489	1.00293	0.00994624	0.0305862	36	129	7518
DAG_H64	2890	2534	353	2181	89421	91	156	96	343	26190	83	185	114	382	26563	56	126	566	748	18341	64	108	536	708	18327	30	63	41	134	8474	0.0528808	0.350785	0.319015	1.09959	0.0158131	21	45	30	96	8367	0.0378848	0.279883	0.319473	0.876078	0.0114736	0.0426204	108	233	16841
DAG_H70	917	903	14	889	36449	48	92	36	176	10521	50	80	35	165	10968	29	116	146	291	7548	33	98	126	257	7412	18	24	18	60	3517	0.0664452	0.363636	0.32066	1.13402	0.01706	14	30	10	54	3255	0.0598007	0.306818	0.309381	0.991716	0.0165899	0.0598007	54	118	6772
DAG_H82	1736	1705	31	1674	68634	31	56	17	104	20396	34	57	15	106	20305	13	33	663	709	13687	19	42	694	755	14246	15	29	7	51	6560	0.029912	0.481132	0.323073	1.48924	0.00777439	18	22	8	48	6617	0.0281525	0.461538	0.324426	1.42263	0.00725404	0.029912	51	62	13177
D2-L-H	4612	4212	400	3812	156292	73	140	95	308	45827	86	119	88	293	46362	53	64	1474	1591	32262	44	77	1499	1620	31841	31	41	37	109	14946	0.0258784	0.372014	0.322376	1.15397	0.00729292	23	47	37	107	14520	0.0254036	0.347403	0.316844	1.09645	0.00736915	0.0208927	88	171	29466
DAG_H94	2279	1972	307	1665	68265	50	109	51	210	20141	49	95	51	195	19991	38	63	530	631	13952	34	74	521	629	14181	16	33	18	67	6181	0.0339757	0.34359	0.309189	1.11126	0.0108397	13	39	20	72	6517	0.0365112	0.342857	0.323569	1.05961	0.011048	0.0365112	72	132	12698
DAG_H95	7517	6170	1347	4823	197743	119	156	125	400	57710	132	139	131	402	58333	74	71	1875	2020	40485	61	81	1859	2001	41215	51	49	54	154	18871	0.0249595	0.383085	0.323505	1.18417	0.00816067	54	63	55	172	18430	0.0278768	0.43	0.319355	1.34646	0.00933261	0.0181524	112	183	37301
Totals	91854	80347	10564	69783	2861103	2123	4043	1843	8009	836254	2241	3945	1879	8065	839346	1589	3790	21466	26845	593254	1519	3707	21636	26862	592249	849	1319	728	2896	266138	0.0360437	0.359082	0.317078	1.13247	0.0108816	800	1309	733	2842	264985	0.0353716	0.354851	0.316871	1.11986	0.0107251	0.0327081	2628	5360	531123
[truncated: 9 more columns]

## Sheet: S4d
CC_to_TT
Sample	Number_CC_to_TT
DAG_H104	1268
DAG_H11	9
D2-R-H	94
DAG_H125	0
DAG_H132	0
DAG_H171	2
DAG_H186	1
DAG_H213	2
DAG_H216	2
DAG_H223	0
D1-R-H2	34
DAG_H253	289
D1-L-H	2
DAG_H265	191
DAG_H270	2183
DAG_H272	0
DAG_H275	0
DAG_H293	630
DAG_H294	1157
D1-R-H1	137
DAG_H315	1
DAG_H316	0
DAG_H320	32
DAG_H333	81
DAG_H340	179
DAG_H345	575
DAG_H347	145
DAG_H349	66
DAG_H353	76
DAG_H355	0
DAG_H366	0
DAG_H367	4
DAG_H61	45
DAG_H63	0
DAG_H64	323
DAG_H70	6
DAG_H82	0
D2-L-H	381
DAG_H94	276
DAG_H95	1228
Totals
