# Supplementary material for: UV-exposure, endogenous DNA damage, and DNA replication errors shape the spectra of genome changes in human skin
Source: PLoS Genet. 2021 Jan 14;17(1):e1009302. doi: 10.1371/journal.pgen.1009302 (PMC7808690; doi:10.1371/journal.pgen.1009302)
Supplement: S7 Table — (XLSX) [file pgen.1009302.s016.xlsx]

## Sheet: Legend
S7 Table
The distribution of the types of somatic indels in each sample as identified by SigProfilerMatrixGenerator.
The fields in the table are as follows:
Sample	The unique ID of our samples.
1:Del:C:0	Single cytosine deletion that is not in a repeat.
1:Del:C:1	Single base cytosine deletion in a repeat with 1 additional cytosine.
1:Del:C:2	Single base cytosine deletion in a repeat with 2 additional cytosines.
1:Del:C:3	Single base cytosine deletion in a repeat with 3 additional cytosines.
1:Del:C:4	Single base cytosine deletion in a repeat with 4 additional cytosines.
1:Del:C:5	Single base cytosine deletion in a repeat with 5 or more additional cytosines.
1:Del:T:0	Single thymine deletion that is not in a repeat.
1:Del:T:1	Single base thymine deletion in a repeat with 1 additional thymine.
1:Del:T:2	Single base thymine deletion in a repeat with 2 additional thymines.
1:Del:T:3	Single base thymine deletion in a repeat with 3 additional thymines.
1:Del:T:4	Single base thymine deletion in a repeat with 4 additional thymines.
1:Del:T:5	Single base thymine deletion in a repeat with 5 or more additional thymines.
1:Ins:C:0	Single cytosine insertion that is not in a repeat.
1:Ins:C:1	Single base cytosine insertion in a repeat with 1 additional cytosine.
1:Ins:C:2	Single base cytosine insertion in a repeat with 2 additional cytosines.
1:Ins:C:3	Single base cytosine insertion in a repeat with 3 additional cytosines.
1:Ins:C:4	Single base cytosine insertion in a repeat with 4 additional cytosines.
1:Ins:C:5	Single base cytosine insertion in a repeat with 5 or more additional cytosines.
1:Ins:T:0	Single thymine insertion that is not in a repeat.
1:Ins:T:1	Single base thymine insertion in a repeat with 1 additional thymine.
1:Ins:T:2	Single base thymine insertion in a repeat with 2 additional thymines.
1:Ins:T:3	Single base thymine insertion in a repeat with 3 additional thymines.
1:Ins:T:4	Single base thymine insertion in a repeat with 4 additional thymines.
1:Ins:T:5	Single base thymine insertion in a repeat with 5 or more additional thymines.
2:Del:R:0	Deletion of two bases not in a repeat.
2:Del:R:1	Deletion of two bases in a repeat of 1
2:Del:R:2	Deletion of two bases in a repeat of 2
2:Del:R:3	Deletion of two bases in a repeat of 3
2:Del:R:4	Deletion of two bases in a repeat of 4
2:Del:R:5	Deletion of two bases in a repeat of 5
3:Del:R:0	Deletion of three bases not in a repeat.
3:Del:R:1	Deletion of three bases in a repeat of 1
3:Del:R:2	Deletion of three bases in a repeat of 2
3:Del:R:3	Deletion of three bases in a repeat of 3
3:Del:R:4	Deletion of three bases in a repeat of 4
3:Del:R:5	Deletion of three bases in a repeat of 5
4:Del:R:0	Deletion of four bases not in a repeat.
4:Del:R:1	Deletion of four bases in a repeat of 1
4:Del:R:2	Deletion of four bases in a repeat of 2
4:Del:R:3	Deletion of four bases in a repeat of 3
4:Del:R:4	Deletion of four bases in a repeat of 4
4:Del:R:5	Deletion of four bases in a repeat of 5
5:Del:R:0	Deletion of five or more bases not in a repeat.
5:Del:R:1	Deletion of five or more bases in a repeat of 1
5:Del:R:2	Deletion of five or more bases in a repeat of 2
5:Del:R:3	Deletion of five or more bases in a repeat of 3
5:Del:R:4	Deletion of five or more bases in a repeat of 4
5:Del:R:5	Deletion of five or more bases in a repeat of 5
2:Ins:R:0	Insertion of two bases not in a repeat.
2:Ins:R:1	Insertion of two bases in a repeat of 1
2:Ins:R:2	Insertion of two bases in a repeat of 2
2:Ins:R:3	Insertion of two bases in a repeat of 3
2:Ins:R:4	Insertion of two bases in a repeat of 4
2:Ins:R:5	Insertion of two bases in a repeat of 5
3:Ins:R:0	Insertion of three bases not in a repeat.
3:Ins:R:1	Insertion of three bases in a repeat of 1
3:Ins:R:2	Insertion of three bases in a repeat of 2
3:Ins:R:3	Insertion of three bases in a repeat of 3
3:Ins:R:4	Insertion of three bases in a repeat of 4
3:Ins:R:5	Insertion of three bases in a repeat of 5
4:Ins:R:0	Insertion of four bases not in a repeat.
4:Ins:R:1	Insertion of four bases in a repeat of 1
4:Ins:R:2	Insertion of four bases in a repeat of 2
4:Ins:R:3	Insertion of four bases in a repeat of 3
4:Ins:R:4	Insertion of four bases in a repeat of 4
4:Ins:R:5	Insertion of four bases in a repeat of 5
5:Ins:R:0	Insertion of five or more bases not in a repeat.
5:Ins:R:1	Insertion of five or more bases in a repeat of 1
5:Ins:R:2	Insertion of five or more bases in a repeat of 2
5:Ins:R:3	Insertion of five or more bases in a repeat of 3
5:Ins:R:4	Insertion of five or more bases in a repeat of 4
5:Ins:R:5	Insertion of five or more bases in a repeat of 5
2:Del:M:1	Deletion of 2 bases with microhomology of 1 base at the end
3:Del:M:1	Deletion of 3 bases with microhomology of 1 base at the end
3:Del:M:2	Deletion of 3 bases with microhomology of 2 base at the end
4:Del:M:1	Deletion of 4 bases with microhomology of 1 base at the end
4:Del:M:2	Deletion of 4 bases with microhomology of 2 base at the end
4:Del:M:3	Deletion of 4 bases with microhomology of 3 base at the end
5:Del:M:1	Deletion of 5 bases with microhomology of 1 base at the end
5:Del:M:2	Deletion of 5 bases with microhomology of 2 base at the end
5:Del:M:3	Deletion of 5 bases with microhomology of 3 base at the end
5:Del:M:4	Deletion of 5 bases with microhomology of 4 base at the end
5:Del:M:5	Deletion of 5 or more bases with microhomology of 4 or more bases at the end

## Sheet: S7_Table
Sample	1:Del:C:0	1:Del:C:1	1:Del:C:2	1:Del:C:3	1:Del:C:4	1:Del:C:5	1:Del:T:0	1:Del:T:1	1:Del:T:2	1:Del:T:3	1:Del:T:4	1:Del:T:5	1:Ins:C:0	1:Ins:C:1	1:Ins:C:2	1:Ins:C:3	1:Ins:C:4	1:Ins:C:5	1:Ins:T:0	1:Ins:T:1	1:Ins:T:2	1:Ins:T:3	1:Ins:T:4	1:Ins:T:5	2:Del:R:0	2:Del:R:1	2:Del:R:2	2:Del:R:3	2:Del:R:4	2:Del:R:5	3:Del:R:0	3:Del:R:1	3:Del:R:2	3:Del:R:3	3:Del:R:4	3:Del:R:5	4:Del:R:0	4:Del:R:1	4:Del:R:2	4:Del:R:3	4:Del:R:4	4:Del:R:5	5:Del:R:0	5:Del:R:1	5:Del:R:2	5:Del:R:3	5:Del:R:4	5:Del:R:5	2:Ins:R:0
D1-R-H2	0	4	0	0	0	0	0	2	0	1	1	1	0	0	0	1	0	0	0	0	0	0	0	0	0	0	0	0	0	0	0	0	0	0	0	0	0	0	0	0	0	0	2	0	0	0	0	0	0
DAG_H132	0	6	1	1	1	0	0	4	0	0	0	0	0	0	0	0	0	0	0	0	0	0	0	0	0	0	0	0	0	0	0	0	0	0	0	0	0	0	0	0	0	0	2	0	0	0	0	0	0
DAG_H171	0	2	1	2	0	0	0	4	2	0	0	2	0	4	0	0	0	0	1	1	0	0	1	0	0	0	0	0	0	0	1	0	0	0	0	0	0	0	0	0	0	0	5	0	0	0	0	0	0
D1-L-H	0	6	1	1	0	0	0	4	1	1	0	2	0	0	1	0	0	0	0	0	0	0	0	0	2	0	0	0	0	0	0	0	0	0	0	0	0	0	0	0	0	0	6	0	0	0	0	0	0
D2-L-H	0	2	2	0	0	0	0	3	0	3	1	4	0	0	0	0	0	0	0	1	0	1	0	1	1	0	0	0	0	0	0	0	0	0	0	0	2	0	0	0	0	0	6	0	0	0	0	0	0
D2-R-H	0	0	1	1	0	0	0	1	0	0	0	0	0	0	0	0	0	0	0	0	0	0	0	1	0	0	0	0	0	0	0	0	0	0	0	0	0	0	0	0	0	0	6	0	0	0	0	0	0
D1-R-H1	0	4	1	0	0	0	0	2	3	3	1	3	3	1	1	0	0	0	3	1	0	0	0	1	2	0	0	0	0	0	1	0	0	1	0	0	1	0	0	0	0	0	5	0	0	0	0	0	0
DAG_H61	0	2	5	0	0	0	0	6	2	0	0	3	0	1	1	0	0	0	0	0	0	1	0	1	0	0	0	0	0	0	0	0	0	0	0	0	2	0	0	0	0	0	6	0	0	0	0	0	0
DAG_H70	0	4	0	1	0	0	0	0	0	0	2	1	0	0	0	0	0	0	0	0	0	0	0	2	2	1	0	0	0	0	2	0	0	0	0	0	0	0	0	0	0	0	3	0	0	0	0	0	0
DAG_H94	0	0	0	0	0	0	0	2	1	1	0	1	0	0	0	0	0	1	2	0	0	0	0	0	1	0	0	0	0	0	2	0	0	0	0	0	0	0	0	0	0	0	5	0	0	0	0	0	0
DAG_H95	0	3	0	1	0	0	0	5	3	0	1	3	1	0	0	0	0	0	0	0	1	0	0	0	1	0	0	0	0	0	3	0	0	0	0	0	0	0	0	0	0	0	9	0	0	0	0	0	0
DAG_H213	0	5	1	0	0	0	0	1	1	1	0	2	0	0	0	0	0	0	0	0	0	0	0	3	0	0	0	0	0	0	1	0	0	0	0	0	0	0	0	0	0	0	3	0	0	0	0	0	0
DAG_H265	0	4	3	1	1	0	0	5	3	0	0	3	0	0	0	0	0	0	0	0	2	0	0	0	0	0	0	0	0	0	0	0	0	0	0	0	0	0	0	0	0	0	1	0	0	0	0	0	0
DAG_H104	0	1	0	0	0	0	0	6	2	0	0	2	0	0	0	0	0	0	0	1	0	0	0	0	3	2	0	0	0	0	0	0	0	0	0	0	1	0	0	0	0	0	14	0	0	0	0	0	1
DAG_H272	0	2	1	0	0	0	0	1	0	0	6	2	0	0	0	0	0	0	0	0	0	0	0	2	0	0	0	0	0	0	0	0	0	0	0	0	1	0	0	0	0	0	4	0	0	0	0	0	0
DAG_H125	0	3	3	1	1	1	0	1	0	0	1	10	0	0	0	0	2	15	0	0	0	0	2	19	1	0	0	0	0	0	2	0	0	0	0	0	0	0	0	0	0	0	0	0	0	0	0	0	0
DAG_H11	0	1	0	0	0	0	0	5	1	1	0	1	1	0	0	0	1	0	0	1	1	0	0	1	0	0	0	0	0	0	0	0	0	0	0	0	0	0	0	0	0	0	0	0	0	0	0	0	0
DAG_H270	0	4	5	0	0	0	0	4	3	6	1	0	0	0	0	0	0	0	0	0	0	1	0	1	0	1	0	0	0	0	0	0	0	0	0	0	1	0	0	0	0	0	16	0	0	0	0	0	1
DAG_H64	0	6	3	0	0	0	0	2	2	1	1	1	0	0	0	0	0	0	0	4	0	0	0	2	1	0	0	0	0	0	0	0	0	0	0	0	0	0	0	0	0	0	10	0	0	0	0	0	0
DAG_H186	0	3	0	1	0	0	0	2	2	1	2	4	0	0	0	1	0	0	1	2	0	0	0	0	1	0	0	0	0	0	0	0	0	0	0	0	0	0	0	0	0	0	7	0	0	0	0	0	0
DAG_H216	0	3	0	0	0	0	0	2	1	1	0	5	1	0	0	0	0	0	0	1	0	0	0	0	0	0	0	0	0	0	0	0	0	0	0	0	0	0	0	0	0	0	1	0	0	0	0	0	0
DAG_H223	0	0	1	3	0	0	0	0	0	0	0	4	1	0	0	0	0	12	0	0	0	1	0	12	1	0	0	1	0	0	0	0	0	0	0	0	0	0	0	0	0	0	0	0	0	0	0	0	0
DAG_H293	0	4	0	1	0	0	0	5	1	2	0	1	1	0	0	0	1	0	0	0	0	0	0	1	0	0	0	0	0	0	0	0	0	0	0	0	0	0	0	0	0	0	7	0	0	0	0	0	1
DAG_H294	0	5	1	2	0	0	0	6	3	2	1	4	0	0	0	0	0	0	1	0	0	0	0	0	1	0	0	0	0	0	1	0	0	0	0	0	1	0	0	0	0	0	7	0	0	0	0	0	0
DAG_H275	0	3	0	1	0	0	0	1	0	0	0	1	0	0	0	0	1	4	1	1	0	0	0	2	1	0	0	0	0	0	0	0	0	0	0	0	0	0	0	0	0	0	0	0	0	0	0	0	0
DAG_H340	0	0	0	0	1	0	0	0	0	0	0	0	0	0	0	0	0	0	0	0	0	0	0	1	0	0	0	0	0	0	0	0	0	0	0	0	0	0	0	0	0	0	0	0	0	0	0	0	1
DAG_H333	0	4	0	0	0	0	0	0	1	2	0	2	0	0	0	0	0	0	0	0	0	0	1	0	0	0	0	0	0	0	2	0	0	0	0	0	1	0	0	0	0	0	3	0	0	0	0	0	0
DAG_H320	0	4	0	1	0	0	0	1	0	0	1	8	0	0	0	0	0	0	0	2	0	0	0	3	1	0	0	0	0	0	0	0	0	0	0	0	0	0	0	0	0	0	4	0	0	0	0	0	0
DAG_H345	0	5	1	2	0	1	0	1	3	3	0	0	0	0	0	0	0	0	2	0	0	0	0	1	1	0	0	0	0	0	0	0	0	0	0	0	1	0	0	0	0	0	7	0	0	0	0	0	0
DAG_H366	0	0	0	0	0	0	0	0	2	1	1	4	0	0	0	0	0	0	0	0	0	0	0	0	1	0	0	0	0	0	0	0	0	0	0	0	1	0	0	0	0	0	0	0	0	0	0	0	0
DAG_H367	0	1	0	0	1	1	0	2	0	0	0	2	0	2	0	0	0	0	0	0	0	0	0	3	0	0	0	0	0	0	0	0	0	0	0	0	0	0	0	0	0	0	1	0	0	0	0	0	0
DAG_H355	0	3	0	0	0	0	0	0	1	0	0	3	0	0	0	0	0	0	0	0	0	1	0	1	1	0	0	0	0	0	0	0	0	0	0	0	0	0	0	0	0	0	2	0	0	0	0	0	0
DAG_H315	0	3	1	1	0	0	0	2	0	1	0	1	0	0	0	0	0	0	0	0	0	0	0	0	1	1	0	0	0	0	0	0	0	0	0	0	1	0	0	0	0	0	1	0	0	0	0	0	0
DAG_H316	0	2	0	0	0	0	0	2	1	1	0	1	0	1	1	1	0	0	0	0	0	0	0	0	1	0	0	0	0	0	0	0	0	0	0	0	0	0	0	0	0	0	0	0	0	0	0	0	0
DAG_H347	0	3	0	0	0	0	0	1	1	0	1	4	0	0	0	0	0	1	0	1	0	0	0	1	0	0	0	0	0	0	0	0	0	0	0	0	1	0	0	0	0	0	5	0	0	0	0	0	1
DAG_H349	0	3	0	0	0	0	0	2	3	0	1	5	0	0	0	0	0	1	0	0	0	0	0	0	0	0	0	0	0	0	0	0	0	0	0	0	0	0	0	0	0	0	6	0	0	0	0	0	0
DAG_H353	0	2	0	0	0	0	0	1	0	0	0	1	0	1	0	0	0	0	0	0	0	0	1	0	1	0	0	0	0	0	0	0	0	0	0	0	1	0	0	0	0	0	5	0	0	0	0	0	0
DAG_H63	0	0	0	1	0	0	0	0	0	0	0	0	0	0	0	0	1	4	2	0	0	0	1	7	1	0	0	0	0	0	1	0	0	0	0	0	0	0	0	0	0	0	0	0	0	0	0	0	0
DAG_H82	0	2	1	1	0	0	0	1	0	0	0	0	0	0	0	0	0	0	0	1	0	0	0	1	0	0	0	0	0	0	0	0	0	0	0	0	0	0	0	0	0	0	2	0	0	0	0	0	0
DAG_H253	0	3	1	0	0	0	0	1	1	1	1	2	0	3	0	0	0	0	0	2	0	0	0	0	2	0	0	0	0	0	0	0	0	0	0	0	0	0	0	0	0	0	2	0	0	0	0	0	0
[truncated: 34 more columns]
