# Supplementary material for: UV-exposure, endogenous DNA damage, and DNA replication errors shape the spectra of genome changes in human skin
Source: PLoS Genet. 2021 Jan 14;17(1):e1009302. doi: 10.1371/journal.pgen.1009302 (PMC7808690; doi:10.1371/journal.pgen.1009302)
Supplement: S10 Table — a) The total number of somatic genome changes in the samples along with the cell type, and the sex and race of the donors. b) The median values and P-values for Mann-Whitney tests for pairwise comparisons of the somatic genome changes between the sets of clones obtained from White and African American donors. (XLSX) [file pgen.1009302.s019.xlsx]

## Sheet: Sheet1
S10 Table
The somatic genome changes in the samples along with the cell type, and the sex and race of the donors.
The sheets in the table are as follows:
S10a	The total number of somatic genome changes in the samples along with the cell type, and the sex and race of the donors.
S10b	The median values and P-values for Mann-Whitney tests for pairwise comparisons of the somatic genome changes between the sets of clones obtained from White and African American donors.

## Sheet: S10a
Sample	Cell type	Gender	Race	Total Mutations	nCg_to_nTg Minimum Mutation Load	yCn_to_yTn Minimum Mutation Load	CC to TT	Total_INDELS	1bp_INDELS_Homopolymeric_Repeats	>5bp_deletions
DAG_H355	Fibroblast	Male	Black or African American	402	41	0	0	12	9	2
DAG_H366	Fibroblast	Male	Black or African American	714	36	0	0	13	8	2
DAG_H367	Fibroblast	Male	Black or African American	661	40	0	4	21	12	2
DAG_H340	Fibroblast	Female	White	1566	47	191	179	7	2	3
DAG_H345	Fibroblast	Female	White	3974	45	664	575	37	19	13
DAG_H353	Fibroblast	Female	White	1234	41	138	76	13	6	5
DAG_H95	Fibroblast	Female	White	7517	53	1286	1228	48	17	22
DAG_H104	Fibroblast	Female	White	7507	53	1285	1268	54	12	33
DAG_H333	Fibroblast	Female	White	1806	41	96	81	20	10	7
D2-L-H	Fibroblast	Male	White	4612	42	1029	381	43	18	17
D2-R-H	Fibroblast	Male	White	1981	27	407	94	17	4	12
DAG_H132	Fibroblast	Female	Black or African American	716	58	0	0	20	13	5
DAG_H315	Fibroblast	Female	Black or African American	698	37	0	1	15	9	3
DAG_H316	Fibroblast	Female	Black or African American	459	35	0	0	13	10	0
DAG_H125	Melanocyte	Female	Black or African American	1680	50	0	2	62	59	0
DAG_H61	Fibroblast	Female	White	1473	65	42	45	40	22	12
DAG_H64	Fibroblast	Female	White	2890	42	292	323	47	22	21
DAG_H94	Fibroblast	Female	White	2279	44	291	276	24	8	12
DAG_H82	Melanocyte	Female	White	1736	80	465	23	11	7	3
DAG_H70	Fibroblast	Female	White	917	68	0	6	24	10	7
DAG_H63	Melanocyte	Female	White	1210	46	0	0	20	16	2
DAG_H11	Melanocyte	Male	White	1817	85	473	9	14	13	0
D1-L-H	Fibroblast	Male	White	581	42	0	2	27	17	8
D1-R-H1	Fibroblast	Male	White	1373	33	172	137	43	24	8
D1-R-H2	Fibroblast	Male	White	707	41	0	34	14	10	3
DAG_H213	Fibroblast	Female	Black or African American	756	53	0	2	20	14	5
DAG_H216	Fibroblast	Female	Black or African American	780	60	0	2	19	13	4
DAG_H223	Melanocyte	Female	Black or African American	828	32	0	0	37	33	0
DAG_H253	Fibroblast	Female	White	2370	32	294	289	27	15	9
DAG_H275	Melanocyte	Female	White	1830	23	92	21	19	15	2
DAG_H265	Fibroblast	Female	White	2140	55	287	191	27	22	4
DAG_H272	Fibroblast	Female	White	911	77	0	0	26	14	9
DAG_H320	Fibroblast	Male	White	1218	54	0	32	31	20	9
DAG_H171	Fibroblast	Male	White	803	66	0	2	32	20	7
DAG_H186	Fibroblast	Male	White	784	60	0	1	34	19	14
DAG_H293	Fibroblast	Male	White	3979	70	583	630	40	16	20
DAG_H294	Fibroblast	Male	White	6926	53	1073	1157	51	25	20
DAG_H347	Fibroblast	Male	White	2110	50	216	145	26	13	8
DAG_H349	Fibroblast	Male	White	1880	47	202	0	24	15	8
DAG_H270	Fibroblast	Female	White	14029	96	2640	2183	71	25	38

## Sheet: S10b
Types of changes	Melanocytes included	Median (African American)	Median (White)	Mann Whitney U-test P-value (two tailed)	Bonferroni Corrected P-value
Total Mutations	yes	715	1824	2.193e-05	0.0001314
nCg_to_nTg Minimum Mutation Load	yes	40.5	48.5	0.1179	0.7074
yCn_to_yTn Minimum Mutation Load	yes	0	202	0.0002802	0.0016812
Total_INDELS	yes	19.5	27	0.07721	0.46326
1bp_INDELS_Homopolymeric_Repeats	yes	12.5	15.5	0.3725	1
>5bp_deletions	yes	2	8.5	0.0002781	0.0016686
Total Mutations	no	706	1931	1.498e-05	9e-05
nCg_to_nTg Minimum Mutation Load	no	40.5	48.5	0.1794	1
yCn_to_yTn Minimum Mutation Load	no	0	209	0.001348	0.008088
Total_INDELS	no	17	29	0.001414	0.008484
1bp_INDELS_Homopolymeric_Repeats	no	11	16.5	0.03269	0.19614
>5bp_deletions	no	2	9	0.000153	0.000918
